# Supplementary material for: Effect of tissue-grouped regulatory variants associated to type 2 diabetes in related secondary outcomes
Source: Sci Rep. 2023 Mar 2;13:3579. doi: 10.1038/s41598-023-30369-6 (PMC9981672; doi:10.1038/s41598-023-30369-6)
Supplement: Supplementary file 2 — Supplementary Tables. [file 41598_2023_30369_MOESM2_ESM.xlsx]

## Sheet: ST1
Supplemental Table 1: Cell-type enrichment of T2D-associated loci from the full meta-analysis of Vujkovic et al (2020)
Sample name	Sample information	Coefficient	Coefficient_SE	Coefficient_P_value
BSS00124_PANC.BODY.PANCREAS	BODY OF PANCREAS	9.11e-08	2.91e-08	0.00087
BSS00123_PANC.BODY.PANCREAS	BODY OF PANCREAS	1.02e-07	3.38e-08	0.0013
BSS00283_EDCR.ENDOC.PANC	ENDOCRINE PANCREAS	6.2e-07	2.47e-07	0.006
BSS00501_HRT.EMB.HEART	HEART	3.37e-08	1.46e-08	0.01
BSS00748_CA.UCEC.ISHIKAWA	ENDOMETRIAL ADENOCARCINOMA	6.14e-08	2.71e-08	0.012
BSS00756_CA.UCEC.ISHIKAWA	ENDOMETRIAL ADENOCARCINOMA	5e-08	2.23e-08	0.012
BSS00551_HSC.MPP	MPP	5.56e-08	2.54e-08	0.014
BSS01502_EYE.EMB.RETINA	EYE RETINA	8.44e-08	3.92e-08	0.016
BSS00121_PANC.BODY.PANCREAS	BODY OF PANCREAS	7.15e-08	3.36e-08	0.017
BSS01164_LVR.EMB.LIVER	LIVER	9.94e-08	4.68e-08	0.017
BSS01503_EYE.EMB.RETINA	EYE RETINA	8.15e-08	3.93e-08	0.019
BSS00171_ESDV.CARD.MUSCLE	CARDIAC MUSCLE DERIV	7.8e-08	4.17e-08	0.031
BSS01517_KDNY.EMB.KIDNEY	KIDNEY	8.29e-08	4.49e-08	0.032
BSS01834_EDCR.THYROID.GLD	THYROID GLAND	1.03e-07	6.2e-08	0.049
BSS00272_ESDV.NEURAL.PROG	NEURAL PROGENITOR DERIV	1.39e-07	8.81e-08	0.057
BSS00492_CA.CRC.HCT116	COLORECTAL ADENOCARCINOMA	1.13e-07	7.19e-08	0.058
BSS01558_CA.NEUROBM.SKNDZ	NEUROBLASTOMA	4.63e-08	3e-08	0.061
BSS01406_PANC.PANCREAS	PANCREAS	1.1e-07	7.27e-08	0.065
BSS01156_OTHR.EMB.LIMB	LIMB EMBRYO	8.53e-08	5.67e-08	0.066
BSS00122_PANC.BODY.PANCREAS	BODY OF PANCREAS	6.59e-08	4.39e-08	0.066
BSS01831_EDCR.THYROID.GLD	THYROID GLAND	7.14e-08	4.91e-08	0.073
BSS00329_EYE.EMB.EYE	EYE	6.22e-08	4.28e-08	0.073
BSS00287_ESDV.ENDODERM	ENDODERMAL DERIV	6.22e-08	4.39e-08	0.078
BSS01593_GI.EMB.SMALL.INT	SMALL INTESTINE	5.61e-08	3.96e-08	0.078
BSS01372_ESDV.NEURAL.PROG	NEURAL PROGENITOR DERIV	1.09e-07	7.87e-08	0.083
BSS01405_CA.PANC.DUCT.EPITH.PANC1	PANCREAS DUCT EPITHELIAL CARCINOMA	8.58e-08	6.23e-08	0.084
BSS01871_LNG.LUNG	LUNG	5.68e-08	4.14e-08	0.085
BSS01127_HRT.EMB.LEFT.ATRIUM	HEART LEFT ATRIUM	2.86e-08	2.11e-08	0.088
BSS00328_EYE.EMB.EYE	EYE	7.35e-08	5.46e-08	0.089
BSS01665_ADIP.TISSUE	ADIPOSE TISSUE	6.51e-08	4.84e-08	0.089
BSS00084_BONE.EMB.ARM	BONE ARM	5.52e-08	4.14e-08	0.091
BSS01604_GI.EMB.SMALL.INT	SMALL INTESTINE	5.1e-08	3.86e-08	0.093
BSS00499_HRT.EMB.HEART	HEART	4.13e-08	3.13e-08	0.093
BSS01118_GI.EMB.LARGE.INT	LARGE INTESTINE	5.45e-08	4.18e-08	0.096
BSS00277_ESC.ELF1	ESC	1.11e-07	8.55e-08	0.096
BSS01136_KDNY.EMB.KIDNEY	KIDNEY	4.46e-08	3.44e-08	0.097
BSS01375_ESDV.NEURON	NEURON DERIV	7.89e-08	6.13e-08	0.099
BSS00522_HRT.EMB.HEART	HEART	3.61e-08	2.83e-08	0.1
BSS01590_GI.EMB.SMALL.INT	SMALL INTESTINE	4.81e-08	3.81e-08	0.1
BSS01600_GI.EMB.SMALL.INT	SMALL INTESTINE	4.81e-08	3.84e-08	0.11
BSS01116_GI.EMB.LARGE.INT	LARGE INTESTINE	5.39e-08	4.32e-08	0.11
BSS01264_ESDV.MESODERM	MESODERMAL DERIV	6.75e-08	5.44e-08	0.11
BSS01667_ADIP.TISSUE	ADIPOSE TISSUE	8.31e-08	6.71e-08	0.11
BSS01113_GI.EMB.LARGE.INT	LARGE INTESTINE	5.05e-08	4.08e-08	0.11
BSS01100_KDNY.EMB.KIDNEY	KIDNEY	5.6e-08	4.57e-08	0.11
BSS00159_CA.CRC.CACO2	COLORECTAL ADENOCARCINOMA	6.57e-08	5.38e-08	0.11
BSS01111_GI.EMB.LARGE.INT	LARGE INTESTINE	4.75e-08	3.94e-08	0.11
BSS01119_GI.EMB.LARGE.INT	LARGE INTESTINE	4.23e-08	3.51e-08	0.11
BSS01174_CA.PRAD.LNCAP	PROSTATE ADENOCARCINOMA	3.57e-08	2.97e-08	0.11
BSS00558_CA.HCC.HEPG2	HEPATOCELLULAR CARCINOMA	4.42e-08	3.68e-08	0.11
BSS01504_EYE.EMB.RETINA	EYE RETINA	7.32e-08	6.13e-08	0.12
BSS01407_PANC.PANCREAS	PANCREAS	6.89e-08	5.85e-08	0.12
BSS01112_GI.EMB.LARGE.INT	LARGE INTESTINE	5.15e-08	4.38e-08	0.12
BSS01638_GI.STOMACH	STOMACH	3.71e-08	3.17e-08	0.12
BSS01403_EDCR.REPR.EMB.OVARY	OVARY	7.46e-08	6.47e-08	0.12
BSS01366_ESDV.NEURAL.CELL	NEURAL DERIV	5.25e-08	4.57e-08	0.13
BSS01601_GI.EMB.SMALL.INT	SMALL INTESTINE	4.51e-08	3.95e-08	0.13
BSS01633_SPLN.SPLEEN	SPLEEN	3.83e-08	3.38e-08	0.13
BSS00060_EDCR.EMB.ADRENAL.GLD	ADRENAL GLAND	3.19e-08	2.82e-08	0.13
BSS01594_GI.EMB.SMALL.INT	SMALL INTESTINE	5.55e-08	4.93e-08	0.13
BSS00146_OTHR.BREAST.EPITH	BREAST EPITHELIUM	5.36e-08	4.78e-08	0.13
BSS01120_GI.EMB.LARGE.INT	LARGE INTESTINE	4.22e-08	3.77e-08	0.13
BSS01554_CA.NEUROBM.SKNDZ	NEUROBLASTOMA	4.09e-08	3.66e-08	0.13
BSS01129_KDNY.EMB.KIDNEY	KIDNEY	3.12e-08	2.81e-08	0.13
BSS01485_KDNY.EMB.RENAL.CTX.ITSM	RENAL CORTEX INTERSTITIUM	4.64e-08	4.21e-08	0.14
BSS01114_GI.EMB.LARGE.INT	LARGE INTESTINE	4.74e-08	4.34e-08	0.14
BSS00482_CA.GLIOBM.H54	GLIOBLASTOMA	1.3e-08	1.19e-08	0.14
BSS00002_CA.PRAD.EPITH.22RV1	PROSTATE EPITHELIAL CARCINOMA	1.11e-07	1.02e-07	0.14
BSS00494_HRT.EMB.HEART	HEART	3.19e-08	2.99e-08	0.14
BSS01595_GI.EMB.SMALL.INT	SMALL INTESTINE	4.66e-08	4.37e-08	0.14
BSS00284_EDCR.ENDOC.PANC	ENDOCRINE PANCREAS	5.44e-08	5.21e-08	0.15
BSS01596_GI.EMB.SMALL.INT	SMALL INTESTINE	5.2e-08	5.07e-08	0.15
BSS00046_EDCR.ADRENAL.GLD	ADRENAL GLAND	7.74e-08	7.58e-08	0.15
BSS01832_EDCR.THYROID.GLD	THYROID GLAND	2.23e-08	2.19e-08	0.15
BSS01842_PNS.TIBIAL.NERVE	TIBIAL NERVE	3.12e-08	3.12e-08	0.16
BSS00244_IPSC.CWRU1	iPSC	5.55e-08	5.62e-08	0.16
BSS01500_KDNY.EMB.RENAL.PELVIS	RENAL PELVIS	6.12e-08	6.22e-08	0.16
BSS01128_KDNY.EMB.KIDNEY	KIDNEY	4.27e-08	4.4e-08	0.17
BSS01657_GI.EMB.STOMACH	STOMACH	4.78e-08	4.92e-08	0.17
BSS01131_KDNY.EMB.KIDNEY	KIDNEY	5.9e-08	6.09e-08	0.17
BSS01135_KDNY.EMB.KIDNEY	KIDNEY	4.41e-08	4.59e-08	0.17
BSS01705_CA.BRCA.DUCT.T47D	MAMMARY GLAND DUCTAL CARCINOMA	2.18e-08	2.27e-08	0.17
BSS01117_GI.EMB.LARGE.INT	LARGE INTESTINE	4.48e-08	4.69e-08	0.17
BSS01150_KDNY.EMB.RENAL.CTX.ITSM	RENAL CORTEX INTERSTITIUM	2.99e-08	3.15e-08	0.17
BSS00719_CA.HCC.HUH75	HEPATOCELLULAR CARCINOMA	1.24e-08	1.31e-08	0.17
BSS01653_GI.STOMACH	STOMACH	3.21e-08	3.39e-08	0.17
BSS01718_EDCR.REPR.TESTIS	TESTIS	3.37e-08	3.56e-08	0.17
BSS01490_KDNY.EMB.RENAL.CTX.ITSM	RENAL CORTEX INTERSTITIUM	4.9e-08	5.2e-08	0.17
BSS01509_KDNY.EMB.KIDNEY	KIDNEY	4.63e-08	4.95e-08	0.17
BSS01682_CA.CRC.SW480	COLORECTAL ADENOCARCINOMA	2.46e-08	2.65e-08	0.18
BSS01603_GI.EMB.SMALL.INT	SMALL INTESTINE	4.41e-08	4.78e-08	0.18
BSS01315_MUSC.EMB.BACK.MUSCLE	BACK MUSCLE	2.72e-08	2.95e-08	0.18
BSS01370_ESDV.NEURAL.PROG	NEURAL PROGENITOR DERIV	5.65e-08	6.17e-08	0.18
BSS01647_GI.EMB.STOMACH	STOMACH	3.25e-08	3.57e-08	0.18
BSS01195_LNG.EMB.LUNG	LUNG	4.44e-08	4.89e-08	0.18
BSS01132_KDNY.EMB.KIDNEY	KIDNEY	3.49e-08	3.89e-08	0.19
BSS00232_HSC.CD34.CMP	CD34 CMP	1.05e-07	1.18e-07	0.19
BSS01656_GI.EMB.STOMACH	STOMACH	4.2e-08	4.73e-08	0.19
BSS00524_HRT.RIGHT.VENTR	HEART RIGHT VENTRICLE	4.15e-08	4.68e-08	0.19
BSS00518_HRT.EMB.HEART	HEART	1.84e-08	2.09e-08	0.19
BSS01122_GI.EMB.LARGE.INT	LARGE INTESTINE	4.1e-08	4.68e-08	0.19
BSS00525_HRT.RIGHT.VENTR	HEART RIGHT VENTRICLE	5.33e-08	6.09e-08	0.19
BSS01428_GI.PEYER.PATCH	PEYERS PATCH	3.36e-08	3.86e-08	0.19
BSS01591_GI.EMB.SMALL.INT	SMALL INTESTINE	4.05e-08	4.66e-08	0.19
BSS00126_BRN.EMB.BRN	BRAIN	2.66e-08	3.07e-08	0.19
BSS01157_OTHR.EMB.LIMB	LIMB EMBRYO	2.4e-08	2.82e-08	0.2
BSS00556_ESDV.HEPATOCYTE	HEPATOCYTE DERIV	4.37e-08	5.14e-08	0.2
BSS00503_HRT.EMB.HEART	HEART	1.66e-08	1.96e-08	0.2
BSS01666_ADIP.TISSUE	ADIPOSE TISSUE	4.25e-08	5.04e-08	0.2
BSS00315_ESC.ESI3	ESC	9.58e-08	1.14e-07	0.2
BSS00273_ESDV.ECTODERM	ECTODERMAL DERIV	3.98e-08	4.77e-08	0.2
BSS01637_GI.STOMACH	STOMACH	3.11e-08	3.75e-08	0.2
BSS00285_ESDV.ENDODERM	ENDODERMAL CELL	4.02e-08	4.84e-08	0.2
BSS00326_GI.ESOPH.SQUAM.EPITH	ESOPHAGUS SQUAMOUS EPITHELIUM	3.09e-08	3.72e-08	0.2
BSS01495_KDNY.EMB.RENAL.PELVIS	RENAL PELVIS	3.66e-08	4.42e-08	0.2
BSS01493_KDNY.EMB.RENAL.PELVIS	RENAL PELVIS	3.02e-08	3.66e-08	0.2
BSS01498_KDNY.EMB.RENAL.PELVIS	RENAL PELVIS	3.03e-08	3.69e-08	0.21
BSS01533_KDNY.EMB.RENAL.PELVIS	RENAL PELVIS	3.12e-08	3.82e-08	0.21
BSS01356_CA.APL.NB4	ACUTE PROMYELOCYTIC LEUKEMIA	3.33e-08	4.09e-08	0.21
BSS00718_CA.HCC.HUH7	HEPATOCELLULAR CARCINOMA	2.31e-08	2.84e-08	0.21
BSS00553_LVR.HEPATIC.STELLATE	HEPATIC STELLATE CELL	2.79e-08	3.43e-08	0.21
BSS01482_KDNY.EMB.RENAL.CTX.ITSM	RENAL CORTEX INTERSTITIUM	3.6e-08	4.44e-08	0.21
BSS00477_IPSC.GM23338	iPSC	1.1e-07	1.36e-07	0.21
BSS00762_CA.ML.K562	MYELOGENOUS LEUKEMIA	3.62e-08	4.52e-08	0.21
BSS01379_NSPH.NEUROSPHERE	NEUROSPHERE	4.97e-08	6.21e-08	0.21
BSS00708_CA.CRC.HT29	COLORECTAL ADENOCARCINOMA	2.68e-08	3.38e-08	0.21
BSS01510_KDNY.EMB.KIDNEY	KIDNEY	2.44e-08	3.07e-08	0.21
BSS01152_KDNY.EMB.RENAL.PELVIS	RENAL PELVIS	3.34e-08	4.21e-08	0.21
BSS00452_LCL.LCL.GM12891	LYMPHOBLASTOID CELL LINE	2.2e-08	2.79e-08	0.22
BSS00472_LCL.LCL.GM19239	LYMPHOBLASTOID CELL LINE	2.94e-08	3.73e-08	0.22
BSS01496_KDNY.EMB.RENAL.PELVIS	RENAL PELVIS	3.11e-08	3.97e-08	0.22
BSS01840_PNS.TIBIAL.NERVE	TIBIAL NERVE	2.63e-08	3.38e-08	0.22
BSS01518_KDNY.EMB.KIDNEY	KIDNEY	2.46e-08	3.17e-08	0.22
BSS01587_EPTH.EMB.SKIN.BDY	SKIN OF BODY	3.98e-08	5.16e-08	0.22
BSS00742_IPSC.NIHI7	iPSC	4.95e-08	6.43e-08	0.22
BSS01499_KDNY.EMB.RENAL.PELVIS	RENAL PELVIS	3.11e-08	4.04e-08	0.22
BSS01719_EDCR.REPR.EMB.TESTIS	TESTIS	3.39e-08	4.42e-08	0.22
BSS00371_BRN.FTL.CTX	FRONTAL CORTEX	2.53e-08	3.31e-08	0.22
BSS00369_BRN.FTL.CTX	FRONTAL CORTEX	3.01e-08	3.96e-08	0.22
BSS01173_CA.PRAD.LNCAP	PROSTATE ADENOCARCINOMA	3.98e-08	5.26e-08	0.22
BSS01389_CA.BCL.OCILY1	B CELL LYMPHOMA	2.06e-08	2.73e-08	0.23
BSS00715_ESC.HUES48	ESC	8.78e-08	1.17e-07	0.23
BSS00741_IPSC.NIHI11	iPSC	4.11e-08	5.51e-08	0.23
BSS01251_CA.MEDBM	MEDULLOBLASTOMA	1.4e-08	1.89e-08	0.23
BSS01121_GI.EMB.LARGE.INT	LARGE INTESTINE	3.15e-08	4.24e-08	0.23
BSS01378_NSPH.NEUROSPHERE	NEUROSPHERE	4.43e-08	5.98e-08	0.23
BSS01835_EDCR.THYROID.GLD	THYROID GLAND	2.68e-08	3.63e-08	0.23
BSS01153_KDNY.EMB.RENAL.PELVIS	RENAL PELVIS	3.51e-08	4.79e-08	0.23
BSS00003_CA.PAAD.8988T	PANCREAS ADENOCARCINOMA	1.06e-08	1.45e-08	0.23
BSS00505_HRT.EMB.HEART	HEART	2.21e-08	3.02e-08	0.23
BSS01486_KDNY.EMB.RENAL.CTX.ITSM	RENAL CORTEX INTERSTITIUM	2.92e-08	4e-08	0.23
BSS01516_KDNY.EMB.KIDNEY	KIDNEY	2.94e-08	4.05e-08	0.23
BSS00512_HRT.LEFT.VENTR	HEART LEFT VENTRICLE	4.44e-08	6.14e-08	0.23
BSS00498_HRT.EMB.HEART	HEART	1.54e-08	2.14e-08	0.24
BSS00048_EDCR.ADRENAL.GLD	ADRENAL GLAND	2.29e-08	3.22e-08	0.24
BSS01636_GI.EMB.STOMACH	STOMACH	2.52e-08	3.54e-08	0.24
BSS01890_CA.RETINOBM.WERIRB1	EYE RETINOBLASTOMA	5.57e-08	7.85e-08	0.24
BSS01484_KDNY.EMB.RENAL.CTX.ITSM	RENAL CORTEX INTERSTITIUM	2.63e-08	3.82e-08	0.25
BSS01508_HRT.RIGHT.ATRIUM	HEART RIGHT ATRIUM	2.65e-08	3.86e-08	0.25
BSS00495_HRT.EMB.HEART	HEART	2.16e-08	3.17e-08	0.25
BSS00322_GI.ESOPH.MUSC.MUC	ESOPHAGUS MUSCULARIS MUCOSA	1.86e-08	2.76e-08	0.25
BSS01154_BONE.EMB.LEG	BONE LEG	3.06e-08	4.54e-08	0.25
BSS01483_KDNY.EMB.RENAL.CTX.ITSM	RENAL CORTEX INTERSTITIUM	2.49e-08	3.71e-08	0.25
BSS01494_KDNY.EMB.RENAL.PELVIS	RENAL PELVIS	3.11e-08	4.68e-08	0.25
BSS00454_LCL.LCL.GM12892	LYMPHOBLASTOID CELL LINE	1.86e-08	2.82e-08	0.25
BSS01886_REPR.VAGINA	VAGINA	2.24e-08	3.43e-08	0.26
BSS01133_KDNY.EMB.KIDNEY	KIDNEY	2.26e-08	3.47e-08	0.26
BSS01515_KDNY.EMB.KIDNEY	KIDNEY	2.32e-08	3.56e-08	0.26
BSS01235_CA.BRCA.MCF7	MAMMARY GLAND ADENOCARCINOMA	1.1e-08	1.71e-08	0.26
BSS01571_CA.NEUROBM.SKNDSH	NEUROBLASTOMA	3.11e-08	4.86e-08	0.26
BSS01168_LVR.LIVER	LIVER	3.28e-08	5.12e-08	0.26
BSS01506_HRT.RIGHT.ATRIUM	HEART RIGHT ATRIUM	1.63e-08	2.56e-08	0.26
BSS00736_IPSC.15b	iPSC	7.36e-08	1.16e-07	0.26
BSS00528_KDNY.EMB.KDNY.CELL	KIDNEY CELL	2.69e-08	4.32e-08	0.27
BSS00169_ESDV.CARD.MESODERM	CARDIAC MESODERM DERIV	5.22e-08	8.44e-08	0.27
BSS01513_KDNY.EMB.KIDNEY	KIDNEY	2.51e-08	4.07e-08	0.27
BSS01866_ESC.UCSF4	ESC	5.61e-08	9.2e-08	0.27
BSS01639_GI.STOMACH	STOMACH	2.62e-08	4.29e-08	0.27
BSS01394_AD.FATPAD	OMENTAL FAT PAD	2e-08	3.31e-08	0.27
BSS00058_EDCR.EMB.ADRENAL.GLD	ADRENAL GLAND	3.11e-08	5.14e-08	0.27
BSS00231_HSC.CD34.CMP	CD34 CMP	3.17e-08	5.28e-08	0.27
BSS01377_NSPH.NEUROSPHERE	NEUROSPHERE	2.89e-08	4.83e-08	0.27
BSS00145_OTHR.BREAST.EPITH	BREAST EPITHELIUM	1.86e-08	3.22e-08	0.28
BSS01669_ADIP.TISSUE	ADIPOSE TISSUE	2.49e-08	4.35e-08	0.28
BSS00758_PANC.EMB.ISLT.PREC	ISLET PRECURSOR CELL	2.95e-08	5.22e-08	0.29
BSS01620_PNS.SPINAL.CRD	SPINAL CORD	1.69e-08	3.02e-08	0.29
BSS01179_CA.CRC.LOVO	COLORECTAL ADENOCARCINOMA	2.08e-08	3.74e-08	0.29
BSS01857_ESDV.TROPHOBLAST	TROPHOBLAST DERIV	4.01e-08	7.26e-08	0.29
BSS01284_GI.STOMACH.MUC	STOMACH MUCOSA	1.83e-08	3.32e-08	0.29
BSS01340_EPTH.MMRY.MYOEPITH	MAMMARY MYOEPITHELIAL CELL	2.63e-08	4.9e-08	0.3
BSS01169_LVR.LIVER	LIVER	2.67e-08	4.96e-08	0.3
BSS00064_STRM.LUNG.FIBR	LUNG FIBROBLAST	1.58e-08	2.97e-08	0.3
BSS01612_ESDV.SM.MUSCLE	SMOOTH MUSCLE DERIV	1.46e-08	2.78e-08	0.3
BSS00554_LVR.HEPATOCYTE	HEPATOCYTE	5.42e-09	1.03e-08	0.3
BSS00514_HRT.HEART	HEART	2.21e-08	4.22e-08	0.3
BSS01551_CA.MELAN.SKMEL5	MELANOMA	2.05e-08	3.92e-08	0.3
BSS00102_CA.NEUROBM.BE2C	NEUROBLASTOMA	3e-08	5.8e-08	0.3
BSS01461_MUSC.PSOAS.MUSCLE	PSOAS MUSCLE	1.86e-08	3.64e-08	0.3
BSS01602_GI.EMB.SMALL.INT	SMALL INTESTINE	2.3e-08	4.52e-08	0.31
BSS01619_PNS.SPINAL.CRD	SPINAL CORD	2.94e-08	5.78e-08	0.31
BSS01614_PNS.SPINAL.CRD	SPINAL CORD	2.51e-08	4.97e-08	0.31
BSS00700_MUSC.EMB.LEG.MUSCLE	LEG MUSCLE	2.01e-08	3.99e-08	0.31
BSS01134_KDNY.EMB.KIDNEY	KIDNEY	2.66e-08	5.31e-08	0.31
BSS01597_GI.SMALL.INT	SMALL INTESTINE	2.46e-08	4.91e-08	0.31
BSS01427_GI.PEYER.PATCH	PEYERS PATCH	1.4e-08	2.8e-08	0.31
BSS00027_CA.LUEPITH.A549	LUNG EPITHELIAL CARCINOMA	1.56e-08	3.16e-08	0.31
BSS01101_KDNY.EMB.KIDNEY	KIDNEY	2.24e-08	4.56e-08	0.31
BSS01592_GI.EMB.SMALL.INT	SMALL INTESTINE	1.92e-08	3.94e-08	0.31
BSS01628_SPLN.SPLEEN	SPLEEN	2.47e-08	5.14e-08	0.32
BSS00229_HSC.CD34.CMP	CD34 CMP	1.57e-08	3.27e-08	0.32
BSS00496_HRT.EMB.HEART	HEART	1.41e-08	2.95e-08	0.32
BSS00745_CA.UCEC.ISHIKAWA	ENDOMETRIAL ADENOCARCINOMA	1.37e-08	2.86e-08	0.32
BSS01487_KDNY.EMB.RENAL.CTX.ITSM	RENAL CORTEX INTERSTITIUM	1.66e-08	3.49e-08	0.32
BSS00517_HRT.EMB.HEART	HEART	1.54e-08	3.26e-08	0.32
BSS01668_ADIP.TISSUE	ADIPOSE TISSUE	1.86e-08	3.96e-08	0.32
BSS01643_GI.EMB.STOMACH	STOMACH	2.13e-08	4.57e-08	0.32
BSS00330_BONE.EMB.FEMUR	BONE FEMUR	1.63e-08	3.5e-08	0.32
BSS01316_MUSC.EMB.BACK.MUSCLE	BACK MUSCLE	1.9e-08	4.08e-08	0.32
BSS01226_CA.BRCA.MCF7	MAMMARY GLAND ADENOCARCINOMA	1.44e-08	3.11e-08	0.32
BSS01618_PNS.SPINAL.CRD	SPINAL CORD	2.71e-08	5.92e-08	0.32
BSS01329_MUSC.EMB.LEG.MUSCLE	LEG MUSCLE	1.77e-08	3.9e-08	0.33
BSS01523_LNG.EMB.LUNG	LUNG	1.25e-08	2.79e-08	0.33
BSS00022_CA.LUEPITH.A549	LUNG EPITHELIAL CARCINOMA	1.3e-08	2.91e-08	0.33
BSS01642_GI.EMB.STOMACH	STOMACH	1.99e-08	4.49e-08	0.33
BSS01512_KDNY.EMB.KIDNEY	KIDNEY	1.66e-08	3.75e-08	0.33
BSS00734_IPSC.DF6.9	iPSC	5.31e-08	1.2e-07	0.33
BSS00361_EPTH.FORESKIN.KRTN	FORESKIN KERATINOCYTE	5.57e-08	1.28e-07	0.33
BSS01198_LNG.EMB.LUNG	LUNG	2.61e-08	6.01e-08	0.33
BSS01456_REPR.PROSTATE.GLD	PROSTATE GLAND	1.22e-08	2.85e-08	0.33
BSS00045_EDCR.EMB.ADRENAL.GLD	ADRENAL GLAND	2.21e-08	5.23e-08	0.34
BSS01562_CA.NEUROBM.SKNDSH	NEUROBLASTOMA	1.29e-08	3.07e-08	0.34
BSS01488_KDNY.EMB.RENAL.CTX.ITSM	RENAL CORTEX INTERSTITIUM	1.6e-08	3.85e-08	0.34
BSS01393_AD.FATPAD	OMENTAL FAT PAD	1.31e-08	3.21e-08	0.34
BSS00021_CA.LUEPITH.A549	LUNG EPITHELIAL CARCINOMA	1.17e-08	2.86e-08	0.34
BSS00262_EDTH.DERM.LYMPH.VES.ENDOTH	DERMIS LYMPHATIC VESSEL ENDOTHELIAL CELL	1.61e-08	3.95e-08	0.34
BSS00160_CA.CCRCC.CAKI1	KIDNEY CLEAR CELL CARCINOMA	1.36e-08	3.33e-08	0.34
BSS00473_LCL.LCL.GM19240	LYMPHOBLASTOID CELL LINE	1.16e-08	2.9e-08	0.34
BSS00047_EDCR.ADRENAL.GLD	ADRENAL GLAND	1.39e-08	3.57e-08	0.35
BSS00019_CA.LUEPITH.A549	LUNG EPITHELIAL CARCINOMA	1.14e-08	2.95e-08	0.35
BSS00221_CA.ML.CMK	MYELOGENOUS LEUKEMIA	1.77e-08	4.64e-08	0.35
BSS01181_EPTH.SKIN.LEG	SKIN LEG	1.25e-08	3.29e-08	0.35
BSS00717_ESC.HUES64	ESC	3.37e-08	8.91e-08	0.35
BSS01501_KDNY.EMB.RENAL.PELVIS	RENAL PELVIS	1.56e-08	4.13e-08	0.35
BSS00523_HRT.EMB.RIGHT.VENTR	HEART RIGHT VENTRICLE	1.31e-08	3.48e-08	0.35
BSS01655_GI.EMB.STOMACH	STOMACH	1.95e-08	5.25e-08	0.36
BSS01151_KDNY.EMB.RENAL.CTX.ITSM	RENAL CORTEX INTERSTITIUM	1.59e-08	4.3e-08	0.36
BSS00209_PCTA.CHORION	CHORION	6.52e-09	1.79e-08	0.36
BSS01514_KDNY.EMB.KIDNEY	KIDNEY	1.42e-08	3.91e-08	0.36
BSS00526_KDNY.EMB.KDNY.CELL	KIDNEY CELL	2.04e-08	5.74e-08	0.36
BSS01489_KDNY.EMB.RENAL.CTX.ITSM	RENAL CORTEX INTERSTITIUM	1.45e-08	4.16e-08	0.36
BSS01170_LVR.LIVER	LIVER	1.09e-08	3.13e-08	0.36
BSS00471_LCL.LCL.GM19238	LYMPHOBLASTOID CELL LINE	6.03e-09	1.75e-08	0.37
BSS01519_LVR.LIVER	LIVER	1.26e-08	3.68e-08	0.37
BSS00508_HRT.EMB.LEFT.VENTR	HEART LEFT VENTRICLE	1.12e-08	3.31e-08	0.37
BSS01650_GI.EMB.STOMACH	STOMACH	1.44e-08	4.23e-08	0.37
BSS01307_MUSC.EMB.BACK.MUSCLE	BACK MUSCLE	1.4e-08	4.12e-08	0.37
BSS01497_KDNY.EMB.RENAL.PELVIS	RENAL PELVIS	1.37e-08	4.11e-08	0.37
BSS00735_IPSC.11A	iPSC	2.34e-08	7.12e-08	0.37
BSS01867_PCTA.UMB.CRD	UMBILICAL CORD	1.29e-08	4.02e-08	0.37
BSS01511_KDNY.EMB.KIDNEY	KIDNEY	1.11e-08	3.58e-08	0.38
BSS01305_MUSC.EMB.BACK.MUSCLE	BACK MUSCLE	1.2e-08	3.85e-08	0.38
BSS00733_IPSC.DF4.7	iPSC	3.42e-08	1.12e-07	0.38
BSS01535_CA.CRC.RKO	COLON CARCINOMA	1.22e-08	4.04e-08	0.38
BSS00153_EPTH.LNG.BRONHC.EPITH	BRONCHIAL EPITHELIAL CELL	9.2e-09	3.13e-08	0.38
BSS00509_HRT.EMB.LEFT.VENTR	HEART LEFT VENTRICLE	8.72e-09	2.97e-08	0.38
BSS01531_KDNY.EMB.RENAL.CTX.ITSM	RENAL CORTEX INTERSTITIUM	9.9e-09	3.38e-08	0.38
BSS00020_CA.LUEPITH.A549	LUNG EPITHELIAL CARCINOMA	7.17e-09	2.46e-08	0.39
BSS01146_LNG.EMB.LUNG	LUNG	9.67e-09	3.38e-08	0.39
BSS00051_EDCR.EMB.ADRENAL.GLD	ADRENAL GLAND	1.12e-08	3.93e-08	0.39
BSS00739_IPSC.20b	iPSC	3.64e-08	1.28e-07	0.39
BSS01108_IPSC.L1S8R	iPSC	2.14e-08	7.52e-08	0.39
BSS01654_GI.STOMACH	STOMACH	1.23e-08	4.35e-08	0.39
BSS01534_KDNY.EMB.RENAL.PELVIS	RENAL PELVIS	1.15e-08	4.12e-08	0.39
BSS01213_EPTH.MMRY.EPITH	MAMMARY EPITHELIAL CELL	1.54e-08	5.61e-08	0.39
BSS01526_LNG.EMB.LUNG	LUNG	8.98e-09	3.28e-08	0.39
BSS01240_CA.BRCA.MCF7	MAMMARY GLAND ADENOCARCINOMA	4.54e-09	1.66e-08	0.39
BSS01399_EDCR.REPR.OVARY	OVARY	1.29e-08	4.91e-08	0.4
BSS00059_EDCR.EMB.ADRENAL.GLD	ADRENAL GLAND	1.19e-08	4.53e-08	0.4
BSS01325_MUSC.EMB.LEG.MUSCLE	LEG MUSCLE	7.82e-09	3.01e-08	0.4
BSS00017_CA.LUEPITH.A549	LUNG EPITHELIAL CARCINOMA	6.97e-09	2.76e-08	0.4
BSS00403_LCL.LCL.GM08714	LYMPHOBLASTOID CELL LINE	6.72e-09	2.68e-08	0.4
BSS01845_MUSC.EMB.TONGUE	TONGUE	1.06e-08	4.27e-08	0.4
BSS00519_HRT.EMB.HEART	HEART	7.65e-09	3.12e-08	0.4
BSS01386_CA.TSTC.NT2D1	TESTICULAR EMBRYONAL CARCINOMA	1.17e-08	4.9e-08	0.41
BSS00483_ESC.H7HESC	ESC	1.68e-08	7.07e-08	0.41
BSS01297_MUSC.EMB.ARM.MUSCLE	ARM MUSCLE	7.7e-09	3.27e-08	0.41
BSS00502_HRT.EMB.HEART	HEART	7.83e-09	3.38e-08	0.41
BSS01110_GI.EMB.LARGE.INT	LARGE INTESTINE	9.28e-09	4.08e-08	0.41
BSS01520_LNG.EMB.LUNG	LUNG	7.73e-09	3.41e-08	0.41
BSS01532_KDNY.EMB.RENAL.CTX.ITSM	RENAL CORTEX INTERSTITIUM	8.74e-09	3.9e-08	0.41
BSS01290_MUSC.EMB.ARM.MUSCLE	ARM MUSCLE	7.86e-09	3.57e-08	0.41
BSS01507_HRT.RIGHT.ATRIUM	HEART RIGHT ATRIUM	4.12e-09	1.97e-08	0.42
BSS00385_BRN.EMB.GERM.MTX	GERMINAL MATRIX	1.47e-08	7.1e-08	0.42
BSS01286_SMTH.COLON.MUSCLE	COLON MUSCLE	1.13e-08	5.53e-08	0.42
BSS01159_LVR.LIVER	LIVER	6.05e-09	3.05e-08	0.42
BSS01292_MUSC.EMB.ARM.MUSCLE	ARM MUSCLE	9.07e-09	4.61e-08	0.42
BSS00516_HRT.HEART	HEART	6.7e-09	3.46e-08	0.42
BSS01328_MUSC.EMB.LEG.MUSCLE	LEG MUSCLE	7.65e-09	4.08e-08	0.43
BSS00271_GI.DUOD.MUC	DUODENUM MUCOSA	5.94e-09	3.22e-08	0.43
BSS00427_LCL.LCL.GM12864	LYMPHOBLASTOID CELL LINE	5.16e-09	2.8e-08	0.43
BSS01330_MUSC.EMB.LEG.MUSCLE	LEG MUSCLE	6.6e-09	3.85e-08	0.43
BSS01884_REPR.UTERUS	UTERUS	5.91e-09	3.48e-08	0.43
BSS01109_GI.EMB.LARGE.INT	LARGE INTESTINE	7.16e-09	4.3e-08	0.43
BSS00511_LVR.LIVER	LIVER	6.21e-09	3.77e-08	0.43
BSS01838_HRT.TIBIAL.ATY	TIBIAL ARTERY	5.4e-09	3.33e-08	0.44
BSS01309_MUSC.EMB.BACK.MUSCLE	BACK MUSCLE	7.45e-09	4.62e-08	0.44
BSS00478_ESC.H1HESC	ESC	1.18e-08	7.64e-08	0.44
BSS01869_LNG.LUNG	LUNG	4.34e-09	2.84e-08	0.44
BSS00520_HRT.EMB.HEART	HEART	4.7e-09	3.23e-08	0.44
BSS01300_MUSC.EMB.ARM.MUSCLE	ARM MUSCLE	5.78e-09	4.09e-08	0.44
BSS01401_EDCR.REPR.OVARY	OVARY	5.36e-09	3.91e-08	0.45
BSS00015_CA.LUEPITH.A549	LUNG EPITHELIAL CARCINOMA	3.34e-09	2.55e-08	0.45
BSS00493_HRT.EMB.HEART	HEART	6.8e-09	5.29e-08	0.45
BSS01641_GI.EMB.STOMACH	STOMACH	5.48e-09	4.38e-08	0.45
BSS01451_BRN.PONS	PONS	6.47e-09	5.26e-08	0.45
BSS01878_URNY.EMB.URINARY.BLADDER	URINARY BLADDER	5.05e-09	4.27e-08	0.45
BSS01414_CA.PRAD.PC3	PROSTATE ADENOCARCINOMA	4.04e-09	3.47e-08	0.45
BSS00352_MUSC.EMB.ARM.MUSCLE	ARM MUSCLE	5.12e-09	4.4e-08	0.45
BSS00023_CA.LUEPITH.A549	LUNG EPITHELIAL CARCINOMA	2.34e-09	2.17e-08	0.46
BSS00268_CA.BCL.DOHH2	B CELL LYMPHOMA	5.05e-09	4.84e-08	0.46
BSS00037_CA.RCC.ACHN	RENAL CELL ADENOCARCINOMA	3.16e-09	3.06e-08	0.46
BSS00227_GI.COLON.MUC	COLON MUCOSA	3.92e-09	4.25e-08	0.46
BSS01320_MUSC.EMB.LEG.MUSCLE	LEG MUSCLE	2.91e-09	3.38e-08	0.47
BSS01646_GI.EMB.STOMACH	STOMACH	3.57e-09	4.18e-08	0.47
BSS01542_GI.SIG.COLON	SIGMOID COLON	2.37e-09	3.01e-08	0.47
BSS01103_EPTH.KDNY.TUBULE	TUBULE CELL	2.67e-09	3.42e-08	0.47
BSS00500_HRT.EMB.HEART	HEART	2.17e-09	3.25e-08	0.47
BSS01263_ESDV.MESENDODERM	MESENDODERM DERIV	8.09e-09	1.28e-07	0.47
BSS01621_PNS.SPINAL.CRD	SPINAL CORD	2.72e-09	4.42e-08	0.48
BSS01660_SMTH.STOM.MUSCLE	STOMACH MUSCLE	2.55e-09	5.51e-08	0.48
BSS00368_OTHR.FRSKN.MELANOCYTE	FORESKIN MELANOCYTE	1.55e-09	3.4e-08	0.48
BSS01312_MUSC.EMB.BACK.MUSCLE	BACK MUSCLE	1.29e-09	2.99e-08	0.48
BSS00024_CA.LUEPITH.A549	LUNG EPITHELIAL CARCINOMA	6.37e-10	2.24e-08	0.49
BSS00242_HRT.CORONARY.ATY	CORONARY ARTERY	9.47e-10	3.4e-08	0.49
BSS01521_LNG.EMB.LUNG	LUNG	9.29e-10	3.61e-08	0.49
BSS01550_CA.OSTSARC.SJSA1	OSTEOSARCOMA	3.51e-10	2.74e-08	0.49
BSS01527_LNG.EMB.LUNG	LUNG	2.57e-10	2.55e-08	0.5
BSS01588_GI.SMALL.INT	SMALL INTESTINE	3.4e-10	3.72e-08	0.5
BSS00007_CA.LUEPITH.A549	LUNG EPITHELIAL CARCINOMA	1.42e-10	2.12e-08	0.5
BSS01244_CA.BRCA.MCF7	MAMMARY GLAND ADENOCARCINOMA	1.18e-10	2.06e-08	0.5
BSS01138_LNG.EMB.LUNG	LUNG	1.19e-10	3.22e-08	0.5
BSS01371_ESDV.NEURAL.PROG	NEURAL PROGENITOR DERIV	-1.71e-10	6.59e-08	0.5
BSS00405_LCL.LCL.GM10266	LYMPHOBLASTOID CELL LINE	-2.96e-10	3.65e-08	0.5
BSS01144_LNG.EMB.LUNG	LUNG	-3.82e-10	2.44e-08	0.51
BSS01130_KDNY.EMB.KIDNEY	KIDNEY	-9.6e-10	4.05e-08	0.51
BSS01313_MUSC.EMB.BACK.MUSCLE	BACK MUSCLE	-1.08e-09	4.41e-08	0.51
BSS01192_LNG.EMB.LUNG	LUNG	-1.05e-09	3.7e-08	0.51
BSS00028_CA.LUEPITH.A549	LUNG EPITHELIAL CARCINOMA	-7.6e-10	2.26e-08	0.51
BSS00052_EDCR.EMB.ADRENAL.GLD	ADRENAL GLAND	-2.42e-09	6.75e-08	0.51
BSS01474_CA.RCC.RCC7860	RENAL CELL ADENOCARCINOMA	-1.5e-09	3.68e-08	0.52
BSS01314_MUSC.EMB.BACK.MUSCLE	BACK MUSCLE	-1.66e-09	3.86e-08	0.52
BSS01298_MUSC.EMB.ARM.MUSCLE	ARM MUSCLE	-1.93e-09	4.19e-08	0.52
BSS01189_LNG.EMB.LUNG	LUNG	-1.59e-09	2.91e-08	0.52
BSS00281_EDCR.ENDOC.PANC	ENDOCRINE PANCREAS	-2.44e-09	4.39e-08	0.52
BSS01391_CA.BCL.OCILY7	B CELL LYMPHOMA	-2.55e-09	4.21e-08	0.52
BSS01211_EPTH.MMRY.EPITH	MAMMARY EPITHELIAL CELL	-2.13e-09	3.49e-08	0.52
BSS01204_LNG.EMB.LUNG	LUNG	-2.87e-09	4.23e-08	0.53
BSS00025_CA.LUEPITH.A549	LUNG EPITHELIAL CARCINOMA	-1.94e-09	2.57e-08	0.53
BSS01282_GI.RECT.MUC	RECTUM MUCOSA	-2.97e-09	3.29e-08	0.54
BSS00056_EDCR.ADRENAL.GLD	ADRENAL GLAND	-8.49e-09	9.14e-08	0.54
BSS01107_IPSC.L1S8	iPSC	-3.82e-09	4.07e-08	0.54
BSS01202_LNG.EMB.LUNG	LUNG	-3.05e-09	3.24e-08	0.54
BSS01294_MUSC.EMB.ARM.MUSCLE	ARM MUSCLE	-4.1e-09	4.04e-08	0.54
BSS01360_CA.NSCLC.NCIH460	LARGE CELL LUNG CANCER	-3.03e-09	2.86e-08	0.54
BSS01324_MUSC.EMB.LEG.MUSCLE	LEG MUSCLE	-4.28e-09	4.02e-08	0.54
BSS01293_MUSC.EMB.ARM.MUSCLE	ARM MUSCLE	-4.71e-09	4.15e-08	0.55
BSS01303_MUSC.EMB.ARM.MUSCLE	ARM MUSCLE	-4.44e-09	3.74e-08	0.55
BSS01301_MUSC.EMB.ARM.MUSCLE	ARM MUSCLE	-3.76e-09	3.11e-08	0.55
BSS00080_HRT.AORTA	AORTA	-8.18e-09	6.67e-08	0.55
BSS01529_LNG.EMB.LUNG	LUNG	-5.23e-09	4.18e-08	0.55
BSS01658_GI.EMB.STOMACH	STOMACH	-5.95e-09	4.43e-08	0.55
BSS00386_BRN.GLOB.PD	GLOBUS PALLIDUS	-5.97e-09	4.29e-08	0.56
BSS00476_STRM.SKIN.FIBR	SKIN FIBROBLAST	-7.46e-09	5.35e-08	0.56
BSS00112_ESDV.BIPOLAR.NEURON	BIPOLAR NEURON DERIV	-3.64e-09	2.57e-08	0.56
BSS01525_LNG.EMB.LUNG	LUNG	-5.01e-09	3.47e-08	0.56
BSS00701_EPTH.PROX.TUB.EPITH	PROXIMAL TUBULE EPITHELIAL CELL	-3.71e-09	2.42e-08	0.56
BSS01547_GI.SIG.COLON	SIGMOID COLON	-4.67e-09	2.96e-08	0.56
BSS01137_LNG.EMB.LUNG	LUNG	-5.24e-09	3.19e-08	0.57
BSS01186_LNG.EMB.LUNG	LUNG	-6.26e-09	3.74e-08	0.57
BSS00258_EDTH.DERM.BLD.VES.ENDOTH	DERMIS BLOOD VESSEL ENDOTHELIAL CELL	-7.1e-09	4.23e-08	0.57
BSS01334_MUSC.EMB.TRUNK.MUSCLE	TRUNK MUSCLE	-7.52e-09	4.43e-08	0.57
BSS01631_SPLN.SPLEEN	SPLEEN	-7.47e-09	4.36e-08	0.57
BSS00279_MSC.EMB.FCL.PROM	EMBRYONIC FACIAL PROMINENCE	-7.44e-09	4.29e-08	0.57
BSS00235_HSC.CD34.CMP	CD34 CMP	-1.37e-08	7.73e-08	0.57
BSS01142_LNG.EMB.LUNG	LUNG	-6.53e-09	3.66e-08	0.57
BSS00057_EDCR.EMB.ADRENAL.GLD	ADRENAL GLAND	-8.78e-09	4.91e-08	0.57
BSS00140_BRN.EMB.BRN	BRAIN	-1.11e-08	6.19e-08	0.57
BSS01291_MUSC.EMB.ARM.MUSCLE	ARM MUSCLE	-7.71e-09	4.29e-08	0.57
BSS01411_CA.PTHC	PARATHYROID ADENOMA	-5.95e-09	3.19e-08	0.57
BSS00134_BRN.EMB.BRN	BRAIN	-1.25e-08	6.57e-08	0.58
BSS00387_EDTH.GLOM.ENDOTH	GLOMERULUS ENDOTHELIAL CELL	-7.63e-09	4e-08	0.58
BSS01196_LNG.EMB.LUNG	LUNG	-8.8e-09	4.58e-08	0.58
BSS00260_EDTH.DERM.BLD.VES.ENDOTH	DERMIS BLOOD VESSEL ENDOTHELIAL CELL	-7.36e-09	3.82e-08	0.58
BSS01182_EPTH.SKIN.LEG	SKIN LEG	-8.57e-09	4.41e-08	0.58
BSS01201_LNG.LUNG	LUNG	-7.74e-09	3.94e-08	0.58
BSS01644_GI.EMB.STOMACH	STOMACH	-8.08e-09	4.05e-08	0.58
BSS01846_MUSC.EMB.TONGUE	TONGUE	-8.22e-09	4.1e-08	0.58
BSS00549_HSC.MPP	MPP	-5.33e-09	2.64e-08	0.58
BSS00531_CA.CVX.HELAS3.G1B	CERVIX ADENOCARCINOMA	-7.47e-09	3.66e-08	0.58
BSS01304_MUSC.EMB.ARM.MUSCLE	ARM MUSCLE	-7.87e-09	3.76e-08	0.58
BSS00174_BRN.CAUD.NUC	CAUDATE NUCLEUS	-1.3e-08	6.08e-08	0.58
BSS01145_LNG.EMB.LUNG	LUNG	-8.7e-09	4.05e-08	0.59
BSS01178_CA.ALL.LOUCY	ACUTE LYMPHOBLASTIC LEUKEMIA	-5.94e-09	2.65e-08	0.59
BSS01197_LNG.EMB.LUNG	LUNG	-6.39e-09	2.8e-08	0.59
BSS01887_REPR.VAGINA	VAGINA	-6.91e-09	3.02e-08	0.59
BSS01617_PNS.SPINAL.CRD	SPINAL CORD	-9.82e-09	4.1e-08	0.59
BSS00270_GI.DUOD.MUC	DUODENUM MUCOSA	-1.3e-08	5.38e-08	0.6
BSS01651_GI.STOMACH	STOMACH	-8.39e-09	3.46e-08	0.6
BSS00264_EDTH.DERM.LYMPH.VES.ENDOTH	DERMIS LYMPHATIC VESSEL ENDOTHELIAL CELL	-9.52e-09	3.87e-08	0.6
BSS00230_HSC.CD34.CMP	CD34 CMP	-1.25e-08	5.07e-08	0.6
BSS01148_LNG.EMB.LUNG	LUNG	-1.2e-08	4.78e-08	0.6
BSS00030_CA.LUEPITH.A549	LUNG EPITHELIAL CARCINOMA	-5.2e-09	2.06e-08	0.6
BSS00132_BRN.EMB.BRN	BRAIN	-1.86e-08	7.27e-08	0.6
BSS01149_LNG.EMB.LUNG	LUNG	-7.94e-09	3.09e-08	0.6
BSS00088_HRT.ASC.AORTA	ASCENDING AORTA	-9.25e-09	3.58e-08	0.6
BSS00236_HSC.CD34.CMP	CD34 CMP	-1.43e-08	5.5e-08	0.6
BSS01333_MUSC.EMB.TRUNK.MUSCLE	TRUNK MUSCLE	-1.24e-08	4.63e-08	0.61
BSS01433_PCTA.PLACENTA	PLACENTA	-9.4e-09	3.43e-08	0.61
BSS00071_BRN.AMM	AMMONS HORN	-1.08e-08	3.93e-08	0.61
BSS00760_HSC.LYMPHOCYTE	LYMPHOCYTE	-8.32e-09	3e-08	0.61
BSS00240_HSC.CD34.CMP	CD34 CMP	-1.54e-08	5.43e-08	0.61
BSS01625_SPLN.EMB.SPLEEN	SPLEEN	-1.36e-08	4.76e-08	0.61
BSS01317_MUSC.EMB.BACK.MUSCLE	BACK MUSCLE	-1.08e-08	3.64e-08	0.62
BSS00513_HRT.LEFT.VENTR	HEART LEFT VENTRICLE	-9.24e-09	2.99e-08	0.62
BSS00428_LCL.LCL.GM12865	LYMPHOBLASTOID CELL LINE	-9.64e-09	3.1e-08	0.62
BSS01430_PCTA.PLACENTA	PLACENTA	-1.1e-08	3.54e-08	0.62
BSS01143_LNG.EMB.LUNG	LUNG	-1.74e-08	5.57e-08	0.62
BSS00138_BRN.EMB.BRN	BRAIN	-1.33e-08	4.24e-08	0.62
BSS00079_HRT.AORTA	AORTA	-2.04e-08	6.39e-08	0.63
BSS00703_EPTH.PANC.DUCT.EPITH	PANCREATIC DUCT EPITHELIAL CELL	-6.54e-09	2.04e-08	0.63
BSS01459_REPR.PROSTATE.GLD	PROSTATE GLAND	-1.49e-08	4.53e-08	0.63
BSS01308_MUSC.EMB.BACK.MUSCLE	BACK MUSCLE	-1.29e-08	3.91e-08	0.63
BSS00550_HSC.MPP	MPP	-1.46e-08	4.37e-08	0.63
BSS01469_BRN.PTMN	PUTAMEN	-1.76e-08	5.05e-08	0.64
BSS01310_MUSC.EMB.BACK.MUSCLE	BACK MUSCLE	-1.48e-08	4.23e-08	0.64
BSS00018_CA.LUEPITH.A549	LUNG EPITHELIAL CARCINOMA	-7.8e-09	2.21e-08	0.64
BSS00716_ESC.HUES6	ESC	-2.24e-08	6.29e-08	0.64
BSS00039_MSC.ADIPOCYTE	ADIPOCYTE FROM MSC	-1.52e-08	4.2e-08	0.64
BSS01306_MUSC.EMB.BACK.MUSCLE	BACK MUSCLE	-1.57e-08	4.34e-08	0.64
BSS01528_LNG.EMB.LUNG	LUNG	-1.64e-08	4.42e-08	0.64
BSS00547_HSC.MPP	MPP	-1.56e-08	4.14e-08	0.65
BSS00142_BRN.EMB.BRN	BRAIN	-1.37e-08	3.52e-08	0.65
BSS01273_BRN.MID.FTL.GYR	MIDDLE FRONTAL GYRUS	-2.1e-08	5.34e-08	0.65
BSS00026_CA.LUEPITH.A549	LUNG EPITHELIAL CARCINOMA	-7.95e-09	2.01e-08	0.65
BSS01288_SMTH.DUOD.MUSCLE	DUODENUM MUSCLE	-1.63e-08	4.1e-08	0.65
BSS01649_GI.EMB.STOMACH	STOMACH	-1.23e-08	3.09e-08	0.66
BSS01295_MUSC.EMB.ARM.MUSCLE	ARM MUSCLE	-1.79e-08	4.43e-08	0.66
BSS00207_BRN.CRBLLM	CEREBELLUM	-1.57e-08	3.85e-08	0.66
BSS00234_HSC.CD34.CMP	CD34 CMP	-2.13e-08	5.22e-08	0.66
BSS01859_PCTA.TROPHOBLAST	TROPHOBLAST	-1.95e-08	4.75e-08	0.66
BSS00130_BRN.EMB.BRN	BRAIN	-1.82e-08	4.4e-08	0.66
BSS01345_HSC.B	B CELL	-1.38e-08	3.32e-08	0.66
BSS01365_CA.MYELOMA.NCIH929	MYELOMA	-1.63e-08	3.9e-08	0.66
BSS01289_MUSC.EMB.ARM.MUSCLE	ARM MUSCLE	-1.69e-08	4.02e-08	0.66
BSS00732_IPSC.DF19	iPSC	-4.42e-08	1.05e-07	0.66
BSS00238_HSC.CD34.CMP	CD34 CMP	-2.1e-08	4.96e-08	0.66
BSS00029_CA.LUEPITH.A549	LUNG EPITHELIAL CARCINOMA	-8.55e-09	2.01e-08	0.66
BSS01319_MUSC.EMB.LEG.MUSCLE	LEG MUSCLE	-1.56e-08	3.66e-08	0.67
BSS01102_EPTH.KDNY.TUBULE	TUBULE CELL	-1.24e-08	2.9e-08	0.67
BSS00125_BRN.EMB.BRN	BRAIN	-1.63e-08	3.7e-08	0.67
BSS01634_SPLN.SPLEEN	SPLEEN	-3.52e-08	7.99e-08	0.67
BSS00237_HSC.CD34.CMP	CD34 CMP	-2.73e-08	6.18e-08	0.67
BSS01323_MUSC.EMB.LEG.MUSCLE	LEG MUSCLE	-1.77e-08	3.97e-08	0.67
BSS00139_BRN.EMB.BRN	BRAIN	-1.74e-08	3.91e-08	0.67
BSS00133_BRN.EMB.BRN	BRAIN	-1.82e-08	4.08e-08	0.67
BSS00179_HSC.CD14.MONOCYTE	CD14 MONOCYTE	-1.69e-08	3.77e-08	0.67
BSS00552_HSC.MPP	MPP	-1.79e-08	3.96e-08	0.67
BSS00175_BRN.CAUD.NUC	CAUDATE NUCLEUS	-1.8e-08	3.97e-08	0.68
BSS00354_EPTH.FORESKIN.KRTN	FORESKIN KERATINOCYTE	-2.44e-08	5.31e-08	0.68
BSS01402_EDCR.REPR.OVARY	OVARY	-1.32e-08	2.85e-08	0.68
BSS00384_HSC.GERM.CTR	GERMINAL CENTER	-1.35e-08	2.89e-08	0.68
BSS01837_HRT.TIBIAL.ATY	TIBIAL ARTERY	-1.68e-08	3.54e-08	0.68
BSS00332_STRM.BREAST.FIBR	BREAST FIBROBLAST	-2.9e-08	6.04e-08	0.68
BSS01814_HRT.THRCIC.AORTA	THORACIC AORTA	-2.11e-08	4.37e-08	0.69
BSS00543_HSC.MPP	MPP	-2.04e-08	4.21e-08	0.69
BSS00168_STRM.EMB.CARDIAC.FIBR	CARDIAC FIBROBLAST	-1.33e-08	2.73e-08	0.69
BSS00206_BRN.CRBLLM	CEREBELLUM	-1.41e-08	2.9e-08	0.69
BSS00241_HSC.CD34.CMP	CD34 CMP	-2.85e-08	5.74e-08	0.69
BSS00404_LCL.LCL.GM10248	LYMPHOBLASTOID CELL LINE	-2.14e-08	4.3e-08	0.69
BSS01715_EDCR.REPR.TESTIS	TESTIS	-1.56e-08	3.14e-08	0.69
BSS00243_HRT.CORONARY.ATY	CORONARY ARTERY	-1.6e-08	3.18e-08	0.69
BSS01537_CA.MYELOMA.PC.RPMI8226	PLASMA CELL MYELOMA	-1.65e-08	3.26e-08	0.69
BSS01432_PCTA.PLACENTA	PLACENTA	-1.68e-08	3.31e-08	0.69
BSS01243_CA.BRCA.MCF7	MAMMARY GLAND ADENOCARCINOMA	-1.52e-08	3e-08	0.69
BSS01699_CA.BRCA.DUCT.T47D	MAMMARY GLAND DUCTAL CARCINOMA	-1.31e-08	2.57e-08	0.69
BSS00484_ESC.H9	ESC	-4.28e-08	8.33e-08	0.7
BSS01296_MUSC.EMB.ARM.MUSCLE	ARM MUSCLE	-1.91e-08	3.71e-08	0.7
BSS01188_LNG.EMB.LUNG	LUNG	-1.96e-08	3.82e-08	0.7
BSS01126_BRN.HPC	HIPPOCAMPUS	-1.82e-08	3.52e-08	0.7
BSS00127_BRN.EMB.BRN	BRAIN	-1.76e-08	3.37e-08	0.7
BSS00395_LCL.LCL.GM06990	LYMPHOBLASTOID CELL LINE	-1.55e-08	2.96e-08	0.7
BSS00233_HSC.CD34.CMP	CD34 CMP	-2.35e-08	4.47e-08	0.7
BSS00541_CA.CVX.HELAS3	CERVIX ADENOCARCINOMA	-1.01e-08	1.91e-08	0.7
BSS01299_MUSC.EMB.ARM.MUSCLE	ARM MUSCLE	-2.02e-08	3.82e-08	0.7
BSS00304_OTHR.EPID.MELANOCYTE	EPIDERMAL MELANOCYTE	-1.24e-08	2.33e-08	0.7
BSS01850_GI.TRANSV.COLON	TRANSVERSE COLON	-2.12e-08	3.99e-08	0.7
BSS00737_IPSC.18a	iPSC	-4.97e-08	9.28e-08	0.7
BSS01285_SMTH.COLON.MUSCLE	COLON MUSCLE	-2.08e-08	3.83e-08	0.71
BSS01158_LVR.EMB.LIVER	LIVER	-2.08e-08	3.8e-08	0.71
BSS00173_BRN.CAUD.NUC	CAUDATE NUCLEUS	-2.11e-08	3.84e-08	0.71
BSS00100_HSC.B	B CELL	-1.73e-08	3.11e-08	0.71
BSS01217_EPTH.BREAST.EPITH	BREAST EPITHELIAL CELL	-1.36e-08	2.44e-08	0.71
BSS00135_BRN.EMB.BRN	BRAIN	-2.35e-08	4.17e-08	0.71
BSS00013_CA.LUEPITH.A549	LUNG EPITHELIAL CARCINOMA	-1.68e-08	2.95e-08	0.72
BSS01350_CA.BKTL.NAMALWA	BURKITT LYMPHOMA	-1.78e-08	3.11e-08	0.72
BSS01206_EDTH.LNG.MICV.ENDOTH	LUNG MICROVASCULAR ENDOTHELIAL CELL	-2.33e-08	4.01e-08	0.72
BSS01530_LNG.EMB.LUNG	LUNG	-1.75e-08	3.01e-08	0.72
BSS01321_MUSC.EMB.LEG.MUSCLE	LEG MUSCLE	-2.35e-08	4.05e-08	0.72
BSS01848_GI.TRANSV.COLON	TRANSVERSE COLON	-1.68e-08	2.86e-08	0.72
BSS01849_GI.TRANSV.COLON	TRANSVERSE COLON	-2.02e-08	3.39e-08	0.72
BSS01522_LNG.EMB.LUNG	LUNG	-2.75e-08	4.57e-08	0.73
BSS01318_MUSC.EMB.LEG.MUSCLE	LEG MUSCLE	-2.57e-08	4.27e-08	0.73
BSS00136_BRN.EMB.BRN	BRAIN	-2.52e-08	4.15e-08	0.73
BSS00097_HSC.B	B CELL	-2.28e-08	3.75e-08	0.73
BSS01435_PCTA.PLACENTA	PLACENTA	-1.26e-08	2.06e-08	0.73
BSS00548_HSC.MPP	MPP	-2.6e-08	4.24e-08	0.73
BSS01147_LNG.EMB.LUNG	LUNG	-2.25e-08	3.67e-08	0.73
BSS01250_BRN.MED.OBL	MEDULLA OBLONGATA	-3.21e-08	5.22e-08	0.73
BSS01139_LNG.EMB.LUNG	LUNG	-2.39e-08	3.87e-08	0.73
BSS01524_LNG.EMB.LUNG	LUNG	-2e-08	3.19e-08	0.73
BSS01270_BRN.MIDBRN	MIDBRAIN	-2.41e-08	3.79e-08	0.74
BSS01203_LNG.EMB.LUNG	LUNG	-2.28e-08	3.58e-08	0.74
BSS01390_CA.BCL.OCILY3	B CELL LYMPHOMA	-2.23e-08	3.49e-08	0.74
BSS00095_HSC.B	B CELL	-2.13e-08	3.32e-08	0.74
BSS00491_CA.HAPLOID.ML.HAP1	HAPLOID MYELOGENOUS LEUKEMIA	-2.57e-08	3.96e-08	0.74
BSS01341_EPTH.MMRY.MYOEPITH	MAMMARY MYOEPITHELIAL CELL	-2.86e-08	4.4e-08	0.74
BSS01216_OTHR.MMRY.STEM	MAMMARY STEM CELL	-3.15e-08	4.8e-08	0.74
BSS00129_BRN.EMB.BRN	BRAIN	-2.84e-08	4.27e-08	0.75
BSS00529_CA.CVX.HELAS3	CERVIX ADENOCARCINOMA	-2.15e-08	3.14e-08	0.75
BSS01327_MUSC.EMB.LEG.MUSCLE	LEG MUSCLE	-2.36e-08	3.43e-08	0.75
BSS00141_BRN.EMB.BRN	BRAIN	-3.25e-08	4.71e-08	0.75
BSS01193_LNG.EMB.LUNG	LUNG	-2.68e-08	3.87e-08	0.76
BSS01141_LNG.EMB.LUNG	LUNG	-2.44e-08	3.45e-08	0.76
BSS00390_STRM.SKIN.FIBR	SKIN FIBROBLAST	-1.71e-08	2.41e-08	0.76
BSS01322_MUSC.EMB.LEG.MUSCLE	LEG MUSCLE	-2.93e-08	4.08e-08	0.76
BSS00702_CA.APL.HL60	ACUTE PROMYELOCYTIC LEUKEMIA	-2.3e-08	3.18e-08	0.77
BSS00087_HRT.ASC.AORTA	ASCENDING AORTA	-2.62e-08	3.59e-08	0.77
BSS00239_HSC.CD34.CMP	CD34 CMP	-3.69e-08	4.96e-08	0.77
BSS01815_HRT.THRCIC.AORTA	THORACIC AORTA	-2.46e-08	3.3e-08	0.77
BSS00222_CA.MELAN.COLO829	MELANOMA	-1.46e-08	1.95e-08	0.77
BSS01549_CA.RMS.SJCRH30	RHABDOMYOSARCOMA	-2.73e-08	3.64e-08	0.77
BSS00729_BRN.INF.PAR.CTX	INFERIOR PARIETAL CORTEX	-3.52e-08	4.69e-08	0.77
BSS00376_MUSC.GASTR.MED	GASTROCNEMIUS MEDIALIS	-1.73e-08	2.27e-08	0.78
BSS01388_BRN.OCC.LB	OCCIPITAL LOBE	-4.33e-08	5.68e-08	0.78
BSS00545_HSC.MPP	MPP	-3.32e-08	4.35e-08	0.78
BSS00546_HSC.MPP	MPP	-2.98e-08	3.87e-08	0.78
BSS01274_CA.MYELOMA.MM1S	MYELOMA	-2.88e-08	3.7e-08	0.78
BSS00050_EDCR.EMB.ADRENAL.GLD	ADRENAL GLAND	-2.5e-08	3.15e-08	0.79
BSS01465_EDTH.LNG.ART.ENDOTH	PULMONARY ARTERY ENDOTHELIAL CELL	-3.6e-08	4.53e-08	0.79
BSS00731_IPSC.DF19.11	iPSC	-5.65e-08	7.08e-08	0.79
BSS01559_CA.NEUROEPTH.SKNDMC	NEUROEPITHELIOMA	-2.55e-08	3.18e-08	0.79
BSS00308_EPTH.PROST.EPITH	PROSTATE EPITHELIAL CELL	-2.25e-08	2.78e-08	0.79
BSS01677_BRN.SUP.TMP.GYR	SUPERIOR TEMPORAL GYRUS	-3.64e-08	4.49e-08	0.79
BSS00101_HSC.B	B CELL	-3.72e-08	4.56e-08	0.79
BSS00507_HRT.LEFT.VENTR	HEART LEFT VENTRICLE	-2.13e-08	2.62e-08	0.79
BSS01491_EPTH.RENAL.CTX.EPITH	RENAL CORTICAL EPITHELIAL CELL	-2.07e-08	2.5e-08	0.8
BSS01481_CA.RCC	RENAL CELL CARCINOMA	-2.21e-08	2.67e-08	0.8
BSS01444_PCTA.PLACENTA	PLACENTA	-2.77e-08	3.29e-08	0.8
BSS00166_STRM.CARDIAC.FIBR	CARDIAC FIBROBLAST	-3.05e-08	3.57e-08	0.8
BSS00036_CA.ACC.ACC112	ADENOID CYSTIC CARCINOMA	-2.93e-08	3.39e-08	0.81
BSS00016_CA.LUEPITH.A549	LUNG EPITHELIAL CARCINOMA	-1.72e-08	1.97e-08	0.81
BSS01426_GI.PEYER.PATCH	PEYERS PATCH	-2.15e-08	2.44e-08	0.81
BSS01224_EPTH.BREAST.EPITH	BREAST EPITHELIAL CELL	-2.23e-08	2.49e-08	0.81
BSS01860_PCTA.TROPHOBLAST	TROPHOBLAST	-4.46e-08	4.91e-08	0.82
BSS01819_THYM.EMB.THYMUS	THYMUS	-3.47e-08	3.81e-08	0.82
BSS00035_CA.EWINGSC.A673	MUSCLE EWING SARCOMA	-2.47e-08	2.71e-08	0.82
BSS01664_CA.BCL.SUDHL6	B CELL LYMPHOMA	-3.21e-08	3.5e-08	0.82
BSS00182_HSC.CD1C.DC	CD1C MYELOID DENDRITIC CELL	-3.11e-08	3.39e-08	0.82
BSS01818_THYM.EMB.THYMUS	THYMUS	-3.37e-08	3.66e-08	0.82
BSS00337_STRM.DERMIS.FIBR	DERMIS FIBROBLAST	-3.79e-08	4.11e-08	0.82
BSS01267_CA.OSTSARC.MG63	OSTEOSARCOMA	-3.56e-08	3.8e-08	0.83
BSS01205_LNG.EMB.LUNG	LUNG	-2.84e-08	3.02e-08	0.83
BSS00714_PCTA.TROPHOBLAST	TROPHOBLAST	-1.64e-08	1.73e-08	0.83
BSS01505_EPTH.RETINAL.EPITH	RETINAL EPITHELIAL CELL	-3.85e-08	4.02e-08	0.83
BSS01675_BRN.SUB.NG	SUBSTANTIA NIGRA	-3.5e-08	3.63e-08	0.83
BSS00282_EDCR.ENDOC.PANC	ENDOCRINE PANCREAS	-4.32e-08	4.43e-08	0.84
BSS01351_CA.BKTL.NAMALWA	BURKITT LYMPHOMA	-2.93e-08	2.99e-08	0.84
BSS01431_PCTA.PLACENTA	PLACENTA	-2.65e-08	2.7e-08	0.84
BSS01538_EPTH.PROST.EPITH	PROSTATE EPITHELIAL CELL	-2.25e-08	2.27e-08	0.84
BSS01823_THYM.EMB.THYMUS	THYMUS	-3.57e-08	3.6e-08	0.84
BSS01124_BRN.HPC	HIPPOCAMPUS	-3.56e-08	3.53e-08	0.84
BSS00544_HSC.MPP	MPP	-3.89e-08	3.85e-08	0.84
BSS01855_PCTA.TROPHOBLAST	TROPHOBLAST	-2.84e-08	2.8e-08	0.84
BSS01659_SMTH.STOM.MUSCLE	STOMACH MUSCLE	-3.57e-08	3.52e-08	0.85
BSS01856_PCTA.TROPHOBLAST	TROPHOBLAST	-2.77e-08	2.72e-08	0.85
BSS00096_HSC.B	B CELL	-4.02e-08	3.95e-08	0.85
BSS01824_THYM.EMB.THYMUS	THYMUS	-3.63e-08	3.56e-08	0.85
BSS01140_LNG.EMB.LUNG	LUNG	-2.83e-08	2.77e-08	0.85
BSS00219_BRN.CING.GYR	CINGULATE GYRUS	-2.32e-08	2.24e-08	0.85
BSS01261_ESDV.MESENCH.STEM	MESENCHYMAL STEM DERIV	-3.18e-08	3.07e-08	0.85
BSS00372_CA.RTK.RHABOID.G401	KIDNEY RHABOID TUMOR	-3.45e-08	3.31e-08	0.85
BSS01260_MSC.MESENC.STEM	MESENCHYMAL STEM CELL	-3.33e-08	3.19e-08	0.85
BSS00521_HRT.EMB.HEART	HEART	-4.45e-08	4.26e-08	0.85
BSS01841_PNS.TIBIAL.NERVE	TIBIAL NERVE	-2.4e-08	2.3e-08	0.85
BSS01187_LNG.EMB.LUNG	LUNG	-3.22e-08	3.07e-08	0.85
BSS01381_HSC.NTPHIL	NEUTROPHIL	-3.54e-08	3.36e-08	0.85
BSS00055_EDCR.ADRENAL.GLD	ADRENAL GLAND	-5.39e-08	5.03e-08	0.86
BSS01888_CA.PRAD.EPITH.VCAP	PROSTATE EPITHELIAL CARCINOMA	-2.27e-08	2.11e-08	0.86
BSS00310_EPTH.PROX.TUB.EPITH	PROXIMAL TUBULE EPITHELIAL CELL	-3.73e-08	3.4e-08	0.86
BSS01581_MUSC.SKELETAL.MUSCLE	SKELETAL MUSCLE	-3.76e-08	3.43e-08	0.86
BSS00144_STRM.BRN.PERICYTE	PERICYTE	-3.75e-08	3.42e-08	0.86
BSS01332_MUSC.EMB.TRUNK.MUSCLE	TRUNK MUSCLE	-3.75e-08	3.39e-08	0.87
BSS00307_EPTH.ESOPH.EPITH	ESOPHAGUS EPITHELIAL CELL	-3.46e-08	3.13e-08	0.87
BSS01630_SPLN.SPLEEN	SPLEEN	-3.15e-08	2.84e-08	0.87
BSS01829_THYM.EMB.THYMUS	THYMUS	-4.1e-08	3.7e-08	0.87
BSS00481_CA.NEUROGLIOMA.h4	NEUROGLIOMA	-4e-08	3.61e-08	0.87
BSS00131_BRN.EMB.BRN	BRAIN	-4.69e-08	4.16e-08	0.87
BSS01828_THYM.EMB.THYMUS	THYMUS	-4.06e-08	3.59e-08	0.87
BSS01190_LNG.LUNG	LUNG	-3.71e-08	3.26e-08	0.87
BSS01852_PCTA.TROPHOBLAST	TROPHOBLAST	-3.34e-08	2.94e-08	0.87
BSS01827_THYM.EMB.THYMUS	THYMUS	-4.31e-08	3.78e-08	0.87
BSS01104_CA.MYELOMA.KMS11	MYELOMA	-4.91e-08	4.27e-08	0.87
BSS00211_PCTA.CHORION	CHORION	-8.2e-08	7.12e-08	0.88
BSS01853_PCTA.TROPHOBLAST	TROPHOBLAST	-3.09e-08	2.64e-08	0.88
BSS00298_EDTH.UBM.VEIN.ENDOTH	UMBILICAL VEIN ENDOTHELIAL CELL	-3.33e-08	2.83e-08	0.88
BSS00325_GI.ESOPH.SQUAM.EPITH	ESOPHAGUS SQUAMOUS EPITHELIUM	-3.31e-08	2.8e-08	0.88
BSS01543_GI.SIG.COLON	SIGMOID COLON	-3.19e-08	2.68e-08	0.88
BSS00074_PCTA.AMNION	AMNION	-4.42e-08	3.67e-08	0.89
BSS01272_BRN.MID.FTL	MIDDLE FRONTAL AREA	-5.48e-08	4.54e-08	0.89
BSS01826_THYM.EMB.THYMUS	THYMUS	-4.55e-08	3.76e-08	0.89
BSS01225_EPTH.BREAST.EPITH	BREAST EPITHELIAL CELL	-3.05e-08	2.51e-08	0.89
BSS01279_BLD.MONONUC	MONONUCLEAR CELL	-3.88e-08	3.15e-08	0.89
BSS00093_HSC.B	B CELL	-3.79e-08	3.07e-08	0.89
BSS00381_GI.GAST.ESOPH.SPHCTR	GASTROESOPHAGEAL SPHINCTER	-3.63e-08	2.92e-08	0.89
BSS01475_SMTH.RECT.MUSCLE	RECTUM MUSCLE	-4.69e-08	3.76e-08	0.89
BSS01392_NSPH.OLF.NEUROSPHERE	OLFACTORY NEUROSPHERE	-2.85e-08	2.27e-08	0.89
BSS01690_BLD.T1	T1 CELL	-4.96e-08	3.96e-08	0.89
BSS01437_PCTA.PLACENTA	PLACENTA	-3.88e-08	3.09e-08	0.9
BSS00389_EPTH.GLOM.VISC.EPTIH	GLOMERULUS VISCERAL EPITHELIAL CELL	-3.77e-08	2.99e-08	0.9
BSS01676_BRN.SUB.NG	SUBSTANTIA NIGRA	-3.9e-08	3.09e-08	0.9
BSS01821_THYM.EMB.THYMUS	THYMUS	-4.92e-08	3.9e-08	0.9
BSS01421_BLD.MONONUC	MONONUCLEAR CELL	-5.23e-08	4.13e-08	0.9
BSS00353_STRM.FRSKN.FIBR	FORESKIN FIBROBLAST	-4.43e-08	3.5e-08	0.9
BSS00709_CA.FIBROSC.HT1080	FIBROSARCOMA	-3.43e-08	2.7e-08	0.9
BSS00333_STRM.BREAST.FIBR	BREAST FIBROBLAST	-4.86e-08	3.83e-08	0.9
BSS00054_EDCR.ADRENAL.GLD	ADRENAL GLAND	-9.95e-08	7.74e-08	0.9
BSS01613_PNS.SPINAL.CRD	SPINAL CORD	-4.44e-08	3.43e-08	0.9
BSS01105_CA.ALL.KOPTK1	ACUTE LYMPHOBLASTIC LEUKEMIA	-2.55e-08	1.97e-08	0.9
BSS00098_HSC.B	B CELL	-5.53e-08	4.26e-08	0.9
BSS01208_CA.GLIOBM.M059J	GLIOBLASTOMA	-3.65e-08	2.79e-08	0.9
BSS01697_BLD.T2	T2 CELL	-5.86e-08	4.46e-08	0.91
BSS01415_CA.LUAD.PC9	LUNG ADENOCARCINOMA	-4.14e-08	3.13e-08	0.91
BSS00220_BRN.CING.GYR	CINGULATE GYRUS	-4.23e-08	3.2e-08	0.91
BSS00069_STRM.SKIN.FIBR	SKIN FIBROBLAST	-3.26e-08	2.46e-08	0.91
BSS01714_BRN.TMP.LB	TEMPORAL LOBE	-3.71e-08	2.79e-08	0.91
BSS00321_GI.ESOPH.MUSC.MUC	ESOPHAGUS MUSCULARIS MUCOSA	-3.71e-08	2.78e-08	0.91
BSS01712_BRN.TMP.LB	TEMPORAL LOBE	-4.26e-08	3.12e-08	0.91
BSS01443_PCTA.PLACENTA	PLACENTA	-4.81e-08	3.51e-08	0.91
BSS00343_STRM.MMRY.FIBR	MAMMARY FIBROBLAST	-4.15e-08	3e-08	0.92
BSS00090_BRN.AST.CRBLLM	ASTROCYTE CEREBELLUM	-5.16e-08	3.73e-08	0.92
BSS01478_BLD.TREG	TREG CELL	-5.55e-08	3.99e-08	0.92
BSS00267_CA.ALL.DND41	ACUTE LYMPHOBLASTIC LEUKEMIA	-2.42e-08	1.74e-08	0.92
BSS00192_BLD.CD4T	CD4 T CELL	-6.34e-08	4.55e-08	0.92
BSS00339_STRM.LUNG.FIBR	LUNG FIBROBLAST	-4.75e-08	3.41e-08	0.92
BSS00462_LCL.LCL.GM18507	LYMPHOBLASTOID CELL LINE	-3.58e-08	2.56e-08	0.92
BSS01348_BLD.NAIVET	NAIVE T CELL	-5.79e-08	4.14e-08	0.92
BSS00228_GI.COLON.MUC	COLON MUCOSA	-3.68e-08	2.61e-08	0.92
BSS00438_LCL.LCL.GM12875	LYMPHOBLASTOID CELL LINE	-7.04e-08	4.9e-08	0.92
BSS00355_EPTH.FORESKIN.KRTN	FORESKIN KERATINOCYTE	-6.89e-08	4.78e-08	0.93
BSS00091_BRN.AST.HPC	ASTROCYTE HIPPOCAMPUS	-4.09e-08	2.82e-08	0.93
BSS01693_BLD.T17	T17 CELL	-6.49e-08	4.46e-08	0.93
BSS01539_EPTH.PROST.EPITH	PROSTATE EPITHELIAL CELL	-3.26e-08	2.24e-08	0.93
BSS01851_GI.TRANSV.COLON	TRANSVERSE COLON	-4.28e-08	2.94e-08	0.93
BSS01209_EPTH.MMRY.EPITH	MAMMARY EPITHELIAL CELL	-6.13e-08	4.18e-08	0.93
BSS01271_BRN.MID.FTL	MIDDLE FRONTAL AREA	-4.16e-08	2.81e-08	0.93
BSS00188_BLD.CD4T	CD4 T CELL	-5.9e-08	3.97e-08	0.93
BSS01577_MUSC.SKELETAL.MUSCLE	SKELETAL MUSCLE	-4.35e-08	2.89e-08	0.93
BSS01347_BLD.NAIVET	NAIVE T CELL	-6.3e-08	4.13e-08	0.94
BSS01283_GI.RECT.MUC	RECTUM MUCOSA	-3.64e-08	2.38e-08	0.94
BSS01694_BLD.T17	T17 CELL	-6.91e-08	4.51e-08	0.94
BSS01479_BLD.TREG	TREG CELL	-6.08e-08	3.95e-08	0.94
BSS01692_BLD.T1	T1 CELL	-6.53e-08	4.2e-08	0.94
BSS01462_MUSC.PSOAS.MUSCLE	PSOAS MUSCLE	-6.42e-08	4.12e-08	0.94
BSS00196_BLD.CD8T	CD8 T CELL	-6.05e-08	3.87e-08	0.94
BSS00367_EPTH.FORESKIN.KRTN	FORESKIN KERATINOCYTE	-5.63e-08	3.57e-08	0.94
BSS01578_MUSC.SKELETAL.MUSCLE	SKELETAL MUSCLE	-4.01e-08	2.54e-08	0.94
BSS01691_BLD.T1	T1 CELL	-6.42e-08	4.06e-08	0.94
BSS01876_URNY.URINARY.BLADDER	URINARY BLADDER	-1.05e-07	6.64e-08	0.94
BSS00195_BLD.CD8T	CD8 T CELL	-5.97e-08	3.72e-08	0.95
BSS00180_HSC.CD14.MONOCYTE	CD14 MONOCYTE	-5.44e-08	3.35e-08	0.95
BSS00350_STRM.VILL.MESENCH.FIBR	VILLOUS MESENCHYME FIBROBLAST	-5.62e-08	3.44e-08	0.95
BSS01380_HSC.NTPHIL	NEUTROPHIL	-4.91e-08	3e-08	0.95
BSS01870_LNG.LUNG	LUNG	-6.01e-08	3.66e-08	0.95
BSS00318_GI.ESOPH	ESOPHAGUS	-5.55e-08	3.35e-08	0.95
BSS00062_STRM.EMB.LUNG.FIBR	LUNG FIBROBLAST	-7.41e-08	4.46e-08	0.95
BSS00190_BLD.CD4T	CD4 T CELL	-5.4e-08	3.24e-08	0.95
BSS01545_GI.SIG.COLON	SIGMOID COLON	-4.4e-08	2.62e-08	0.95
BSS01463_MUSC.PSOAS.MUSCLE	PSOAS MUSCLE	-7.68e-08	4.56e-08	0.95
BSS00316_GI.ESOPH	ESOPHAGUS	-4.96e-08	2.92e-08	0.96
BSS01879_URNY.UROTHELIUM.CELL	UROTHELIUM CELL	-2.69e-08	1.58e-08	0.96
BSS01688_BLD.T	T CELL	-7.21e-08	4.24e-08	0.96
BSS00296_EDTH.UBM.VEIN.ENDOTH	UMBILICAL VEIN ENDOTHELIAL CELL	-5.44e-08	3.17e-08	0.96
BSS01696_BLD.T2	T2 CELL	-6.63e-08	3.86e-08	0.96
BSS01353_HSC.NK	NK CELL	-6.37e-08	3.67e-08	0.96
BSS00200_BLD.CD8T	CD8 T CELL	-7.44e-08	4.2e-08	0.96
BSS01125_BRN.HPC	HIPPOCAMPUS	-4.74e-08	2.64e-08	0.96
BSS01436_PCTA.PLACENTA	PLACENTA	-4.04e-08	2.25e-08	0.96
BSS01185_EPTH.MMRY.LMN.EPITH	MAMMARY LUMINAL EPITHELIAL CELL	-8.56e-08	4.74e-08	0.96
BSS01440_PCTA.PLACENTA	PLACENTA	-4.11e-08	2.27e-08	0.96
BSS00309_EPTH.PROST.EPITH	PROSTATE EPITHELIAL CELL	-5.29e-08	2.91e-08	0.97
BSS01583_STRM.EMB.SKIN.FIBR	SKIN FIBROBLAST	-5.7e-08	3.14e-08	0.97
BSS00078_BRN.AG	ANGULAR GYRUS	-6.67e-08	3.65e-08	0.97
BSS01891_STRM.LUNG.FIBR	LUNG FIBROBLAST	-6.77e-08	3.69e-08	0.97
BSS00181_HSC.CD14.MONOCYTE	CD14 MONOCYTE	-7.09e-08	3.85e-08	0.97
BSS00191_BLD.CD4T	CD4 T CELL	-6.95e-08	3.76e-08	0.97
BSS01684_BLD.T	T CELL	-8.06e-08	4.32e-08	0.97
BSS01576_MYO.SKLT.SATELLITE	SKELETAL MUSCLE SATELLITE CELL	-5.37e-08	2.86e-08	0.97
BSS01412_CA.PTHC	PARATHYROID ADENOMA	-5.02e-08	2.66e-08	0.97
BSS01698_BLD.T2	T2 CELL	-7.34e-08	3.88e-08	0.97
BSS01385_EPTH.CILIARY.NONPGMT.EPITH	NON-PIGMENTED CILIARY EPITHELIAL CELL	-5.31e-08	2.8e-08	0.97
BSS00075_EPTH.AMNION.EPITH	AMNION EPITHELIAL CELL	-5.09e-08	2.67e-08	0.97
BSS00246_CA.DESM.MEDBM.DAOY	DESMOPLASTIC MEDULLOBLASTOMA	-5.12e-08	2.63e-08	0.97
BSS00157_CA.PRAD.C42B	PROSTATE CANCER	-5.76e-08	2.95e-08	0.97
BSS00201_BRN.CBR.CTX	CEREBELLAR CORTEX	-6.34e-08	3.23e-08	0.98
BSS00092_BRN.AST.SPCORD	ASTROCYTE SPINAL CORD	-6.77e-08	3.42e-08	0.98
BSS01438_PCTA.PLACENTA	PLACENTA	-4.56e-08	2.3e-08	0.98
BSS00178_HSC.CD14.MONOCYTE	CD14 MONOCYTE	-4.91e-08	2.46e-08	0.98
BSS00186_BLD.CD4T	CD4 T CELL	-1.01e-07	5.01e-08	0.98
BSS00697_STRM.FRSKN.FIBR	FORESKIN FIBROBLAST	-6.5e-08	3.21e-08	0.98
BSS00349_STRM.EYE.CJCT.FIBR	CONJUNCTIVA FIBROBLAST	-6.15e-08	2.97e-08	0.98
BSS01420_BLD.MONONUC	MONONUCLEAR CELL	-1.12e-07	5.39e-08	0.98
BSS00212_PCTA.CHORION	CHORION	-4.31e-08	2.06e-08	0.98
BSS00077_BRN.AG	ANGULAR GYRUS	-5.71e-08	2.72e-08	0.98
BSS01687_BLD.T	T CELL	-5.99e-08	2.85e-08	0.98
BSS00378_MUSC.GASTR.MED	GASTROCNEMIUS MEDIALIS	-5.15e-08	2.43e-08	0.98
BSS01820_THYM.EMB.THYMUS	THYMUS	-7.02e-08	3.31e-08	0.98
BSS01480_BLD.TREG	TREG CELL	-8.32e-08	3.86e-08	0.98
BSS01572_MUSC.SKELETAL.MUSCLE.CELL	SKELETAL MUSCLE CELL	-7.07e-08	3.27e-08	0.98
BSS00150_EPTH.LNG.BRONHC.EPITH	BRONCHIAL EPITHELIAL CELL	-6.66e-08	3.08e-08	0.98
BSS01311_MUSC.EMB.BACK.MUSCLE	BACK MUSCLE	-5.44e-08	2.5e-08	0.99
BSS01695_BLD.T17	T17 CELL	-1.16e-07	5.32e-08	0.99
BSS00274_BLD.CD4T	CD4 T CELL	-1.04e-07	4.79e-08	0.99
BSS01548_GI.SIG.COLON	SIGMOID COLON	-6.23e-08	2.85e-08	0.99
BSS00439_LCL.LCL.GM12878	LYMPHOBLASTOID CELL LINE	-8.61e-08	3.92e-08	0.99
BSS00194_BLD.CD8T	CD8 T CELL	-1.63e-07	7.41e-08	0.99
BSS00198_BLD.CD8T	CD8 T CELL	-9.2e-08	4.18e-08	0.99
BSS01397_BONE.OSTBLAST	OSTEOBLAST	-5.58e-08	2.53e-08	0.99
BSS00185_BLD.CD4T	CD4 T CELL	-7.46e-08	3.31e-08	0.99
BSS01441_PCTA.PLACENTA	PLACENTA	-5.55e-08	2.45e-08	0.99
BSS00377_MUSC.GASTR.MED	GASTROCNEMIUS MEDIALIS	-5.04e-08	2.23e-08	0.99
BSS00193_BLD.CD8T	CD8 T CELL	-9.85e-08	4.33e-08	0.99
BSS00061_STRM.EMB.SKIN.FIBR	SKIN FIBROBLAST	-8.02e-08	3.51e-08	0.99
BSS00089_BRN.AST	ASTROCYTE	-6.52e-08	2.85e-08	0.99
BSS01346_BLD.NAIVET	NAIVE T CELL	-8.89e-08	3.84e-08	0.99
BSS01287_SMTH.DUOD.MUSCLE	DUODENUM MUSCLE	-7.39e-08	3.19e-08	0.99
BSS01354_HSC.NK	NK CELL	-6.51e-08	2.79e-08	0.99
BSS01606_SMTH.BRN.VASC.SMTH.MUSC	BRAIN VASCULATURE SMOOTH MUSCLE CELL	-6.71e-08	2.84e-08	0.99
BSS00218_EPTH.CHOROID.PLEX.EPITH	CHOROID PLEXUS EPITHELIAL CELL	-7.35e-08	3.1e-08	0.99
BSS01599_GI.SMALL.INT	SMALL INTESTINE	-6.43e-08	2.71e-08	0.99
BSS00063_STRM.SKIN.FIBR	SKIN FIBROBLAST	-5.84e-08	2.46e-08	0.99
BSS01661_STRM.BONE.MARROW.STROMAL	BONE MARROW STROMAL CELL	-7.33e-08	3.08e-08	0.99
BSS00379_MUSC.GASTR.MED	GASTROCNEMIUS MEDIALIS	-5.33e-08	2.23e-08	0.99
BSS00341_STRM.LUNG.FIBR	LUNG FIBROBLAST	-9.01e-08	3.73e-08	0.99
BSS01355_HSC.NK	NK CELL	-9.19e-08	3.79e-08	0.99
BSS00334_STRM.DERMIS.FIBR	DERMIS FIBROBLAST	-8.28e-08	3.42e-08	0.99
BSS00004_CA.GLIOBM.A172	GLIOBLASTOMA	-6.18e-08	2.54e-08	0.99
BSS01424_BLD.MONONUC	MONONUCLEAR CELL	-1.24e-07	5.08e-08	0.99
BSS00038_ADIP.ADCYTE	ADIPOCYTE	-6.88e-08	2.8e-08	0.99
BSS01460_MUSC.PSOAS.MUSCLE	PSOAS MUSCLE	-1.28e-07	5.17e-08	0.99
BSS00043_ADIP.TISSUE	ADIPOSE TISSUE	-2.14e-07	8.61e-08	0.99
BSS00143_EDTH.BRN.MICV.ENDOTH	BRAIN MICROVASCULAR ENDOTHELIAL CELL	-7.88e-08	3.16e-08	0.99
BSS01689_BLD.T	T CELL	-9.28e-08	3.67e-08	0.99
BSS00342_STRM.LUNG.FIBR	LUNG FIBROBLAST	-7.53e-08	2.96e-08	0.99
BSS00067_STRM.GINGVL.FIBR	GINGIVAL FIBROBLAST	-8.83e-08	3.47e-08	0.99
BSS00183_BLD.CD4T	CD4 T CELL	-1.01e-07	3.98e-08	0.99
BSS00223_EPTH.COLON.EPITH	COLON EPITHELIAL CELL	-7.31e-08	2.82e-08	1
BSS00338_STRM.GINGVL.FIBR	GINGIVAL FIBROBLAST	-7.75e-08	2.97e-08	1
BSS00743_EPTH.IRIS.PGMT.EPITH	IRIS PIGMENT EPITHELIAL CELL	-6.44e-08	2.45e-08	1
BSS00345_STRM.LUNG.PULM.ATY.FIBR	PULMONARY ARTERY FIBROBLAST	-7.96e-08	3.01e-08	1
BSS01359_CA.SCC.NCIH226	SQUAMOUS CELL CARCINOMA	-6.95e-08	2.62e-08	1
BSS00076_PCTA.AMNION.STEM	AMNION STEM CELL	-5.81e-08	2.17e-08	1
BSS00346_STRM.EMB.SKIN.FIBR	SKIN FIBROBLAST	-7.25e-08	2.7e-08	1
BSS00393_STRM.SKIN.FIBR	SKIN FIBROBLAST	-6.76e-08	2.51e-08	1
BSS00216_PCTA.CHORIONIC.VILL	CHORIONIC VILLUS	-5.97e-08	2.2e-08	1
BSS01825_THYM.THYMUS	THYMUS	-1.43e-07	5.24e-08	1
BSS00347_STRM.AORTA.FIBR	AORTA FIBROBLAST	-9.04e-08	3.3e-08	1
BSS00068_STRM.SKIN.FIBR	SKIN FIBROBLAST	-9.03e-08	3.28e-08	1
BSS00189_BLD.CD4T	CD4 T CELL	-1.25e-07	4.53e-08	1
BSS00720_STRM.EMB.LUNG.FIBR	LUNG FIBROBLAST	-6.98e-08	2.52e-08	1
BSS00335_STRM.DERMIS.FIBR	DERMIS FIBROBLAST	-7.55e-08	2.73e-08	1
BSS00344_STRM.PERID.LIG.FIBR	PERIDONTAL LIGAMENT FIBROBLAST	-7.42e-08	2.68e-08	1
BSS00113_STRM.SKIN.FIBR	SKIN FIBROBLAST	-8.79e-08	3.17e-08	1
BSS00394_STRM.SKIN.FIBR	SKIN FIBROBLAST	-7.67e-08	2.76e-08	1
BSS01423_BLD.MONONUC	MONONUCLEAR CELL	-1.67e-07	5.94e-08	1
BSS00167_STRM.CARDIAC.FIBR	CARDIAC FIBROBLAST	-8.34e-08	2.95e-08	1
BSS01419_BLD.MONONUC	MONONUCLEAR CELL	-1.64e-07	5.78e-08	1
BSS00250_MSC.AMN.FLD	AMNIOTIC FLUID FROM MSC	-9.37e-08	3.29e-08	1
BSS00170_MUSC.CARDIAC.MYOCYTE	CARDIAC MYOCYTE	-8.52e-08	2.95e-08	1
BSS00197_BLD.CD8T	CD8 T CELL	-9.72e-08	3.34e-08	1
BSS00278_STRM.SKIN.FIBR	SKIN FIBROBLAST	-7.76e-08	2.54e-08	1
BSS01446_PCTA.PLACENTA	PLACENTA	-4.72e-08	1.54e-08	1
BSS00705_BONE.MRW	BONE MARROW STROMA	-7.6e-08	2.46e-08	1
BSS00066_STRM.SKIN.FIBR	SKIN FIBROBLAST	-9.66e-08	3.12e-08	1
BSS00275_STRM.SKIN.FIBR	SKIN FIBROBLAST	-7.56e-08	2.38e-08	1
BSS01536_CA.MELAN.RPMI7951	MELANOMA	-8.11e-08	2.54e-08	1
BSS00276_STRM.SKIN.FIBR	SKIN FIBROBLAST	-8.03e-08	2.49e-08	1
BSS00704_EPTH.MARROW.EPITH	BONE MARROW EPITHELIAL CELL	-7.55e-08	2.32e-08	1
BSS00215_PCTA.CHORIONIC.VILL	CHORIONIC VILLUS	-5.15e-08	1.55e-08	1
BSS01338_MYO.MYOCYTE	MYOCYTE	-7.91e-08	2.38e-08	1
BSS01155_MYO.SKLT.MYOBLAST	SKELETAL MUSCLE MYOBLAST	-7.88e-08	2.36e-08	1
BSS00214_PCTA.CHORIONIC.VILL	CHORIONIC VILLUS	-9.99e-08	2.95e-08	1
BSS00217_PCTA.CHORIONIC.VILL	CHORIONIC VILLUS	-5.7e-08	1.68e-08	1
BSS01344_MYO.MYOTUBE	MYOTUBE	-8.12e-08	2.38e-08	1
BSS01574_MYO.SKLT.MYOBLAST	SKELETAL MUSCLE MYOBLAST	-9.35e-08	2.72e-08	1
BSS01448_PCTA.PLACENTA	PLACENTA	-1.19e-07	3.22e-08	1
BSS01573_MYO.SKLT.MYOBLAST	SKELETAL MUSCLE MYOBLAST	-8.04e-08	2e-08	1

## Sheet: ST2
Supplemental Table 2: Number of promoters and enhancers used in this study. # datasets: Number of datasets used per tissue; Confidence threshold: number of minimum of datasets an enhancer or promoter should be present in order to be considered high confidence (two thirds of the number of total datasets of a given tissue); Number of high confidence enhancers and promoters; Number of high confidenc…
Tissue	Sample_name	# datasets	confidence threshold	# of high confidence promoters	# of unique promoters	# of high confidence enhancers	# of unique enhancers
adipose	BSS00043	8	5	21862	533	34345	1145
adipose	BSS01393
adipose	BSS01394
adipose	BSS01665
adipose	BSS01666
adipose	BSS01667
adipose	BSS01668
adipose	BSS01669
adrenal_gland	BSS00046	6	4	16829	4	14500	206
adrenal_gland	BSS00047
adrenal_gland	BSS00048
adrenal_gland	BSS00054
adrenal_gland	BSS00055
adrenal_gland	BSS00056
aorta_artery	BSS00087	8	5	21198	462	30790	2611
aorta_artery	BSS00088
aorta_artery	BSS00242
aorta_artery	BSS00243
aorta_artery	BSS01814
aorta_artery	BSS01815
aorta_artery	BSS01837
aorta_artery	BSS01838
b_cell	BSS00093	8	5	20898	927	27383	2091
b_cell	BSS00095
b_cell	BSS00096
b_cell	BSS00097
b_cell	BSS00098
b_cell	BSS00100
b_cell	BSS00101
b_cell	BSS01345
bone_embrionic	BSS00084	3	2	20014	141	39558	2015
bone_embrionic	BSS00330
bone_embrionic	BSS01154
brain_embryonic	BSS00125	16	11	15740	87	24693	5767
brain_embryonic	BSS00126
brain_embryonic	BSS00127
brain_embryonic	BSS00129
brain_embryonic	BSS00130
brain_embryonic	BSS00131
brain_embryonic	BSS00132
brain_embryonic	BSS00133
brain_embryonic	BSS00134
brain_embryonic	BSS00135
brain_embryonic	BSS00136
brain_embryonic	BSS00138
brain_embryonic	BSS00139
brain_embryonic	BSS00140
brain_embryonic	BSS00141
brain_embryonic	BSS00142
caudate_nucleous	BSS00173	3	2	30148	3754	41704	6255
caudate_nucleous	BSS00174
caudate_nucleous	BSS00175
cd14_monocyte	BSS00179	3	2	20854	1170	27121	3512
cd14_monocyte	BSS00180
cd14_monocyte	BSS00181
cd34_cmp	BSS00231	9	6	23512	2204	19679	1270
cd34_cmp	BSS00232
cd34_cmp	BSS00235
cd34_cmp	BSS00236
cd34_cmp	BSS00237
cd34_cmp	BSS00238
cd34_cmp	BSS00239
cd34_cmp	BSS00240
cd34_cmp	BSS00241
epithelial_cell	BSS01181	10	7	15812	120	20217	1200
epithelial_cell	BSS01182
epithelial_cell	BSS01185
epithelial_cell	BSS01211
epithelial_cell	BSS01213
epithelial_cell	BSS01217
epithelial_cell	BSS01224
epithelial_cell	BSS01225
epithelial_cell	BSS01340
epithelial_cell	BSS01341
esophagus	BSS00316	6	4	18536	21	28885	311
esophagus	BSS00318
esophagus	BSS00321
esophagus	BSS00322
esophagus	BSS00325
esophagus	BSS00326
heart	BSS00507	6	4	18813	292	33807	2958
heart	BSS00512
heart	BSS00524
heart	BSS01506
heart	BSS01507
heart	BSS01508
hippocampus	BSS01124	3	2	28372	3023	41136	6663
hippocampus	BSS01125
hippocampus	BSS01126
intestine_embryonic	BSS01109	24	16	16434	122	28175	2535
intestine_embryonic	BSS01110
intestine_embryonic	BSS01111
intestine_embryonic	BSS01112
intestine_embryonic	BSS01113
intestine_embryonic	BSS01114
intestine_embryonic	BSS01116
intestine_embryonic	BSS01117
intestine_embryonic	BSS01118
intestine_embryonic	BSS01119
intestine_embryonic	BSS01120
intestine_embryonic	BSS01121
intestine_embryonic	BSS01122
intestine_embryonic	BSS01590
intestine_embryonic	BSS01591
intestine_embryonic	BSS01592
intestine_embryonic	BSS01593
intestine_embryonic	BSS01594
intestine_embryonic	BSS01595
intestine_embryonic	BSS01596
intestine_embryonic	BSS01600
intestine_embryonic	BSS01602
intestine_embryonic	BSS01603
intestine_embryonic	BSS01604
intestine_mucosa	BSS00227	4	3	21608	1243	24826	916
intestine_mucosa	BSS00228
intestine_mucosa	BSS00270
intestine_mucosa	BSS00271
kidney_embryonic	BSS01078	31	21	15775	85	26642	1047
kidney_embryonic	BSS01079
kidney_embryonic	BSS01084
kidney_embryonic	BSS01085
kidney_embryonic	BSS01086
kidney_embryonic	BSS01088
kidney_embryonic	BSS01089
kidney_embryonic	BSS01090
kidney_embryonic	BSS01091
kidney_embryonic	BSS01099
kidney_embryonic	BSS01100
kidney_embryonic	BSS01101
kidney_embryonic	BSS01113
kidney_embryonic	BSS01128
kidney_embryonic	BSS01129
kidney_embryonic	BSS01130
kidney_embryonic	BSS01131
kidney_embryonic	BSS01132
kidney_embryonic	BSS01133
kidney_embryonic	BSS01134
kidney_embryonic	BSS01135
kidney_embryonic	BSS01136
kidney_embryonic	BSS01509
kidney_embryonic	BSS01510
kidney_embryonic	BSS01511
kidney_embryonic	BSS01512
kidney_embryonic	BSS01514
kidney_embryonic	BSS01515
kidney_embryonic	BSS01516
kidney_embryonic	BSS01517
kidney_embryonic	BSS01518
liver	BSS00511	6	4	20061	1737	33639	7217
liver	BSS01159
liver	BSS01168
liver	BSS01169
liver	BSS01170
liver	BSS01519
lung	BSS01190	4	3	18219	7	30504	310
lung	BSS01869
lung	BSS01870
lung	BSS01871
lymphoblastoid_cell_line	BSS00404	7	5	20753	590	28010	1455
lymphoblastoid_cell_line	BSS00405
lymphoblastoid_cell_line	BSS00438
lymphoblastoid_cell_line	BSS00439
lymphoblastoid_cell_line	BSS00471
lymphoblastoid_cell_line	BSS00472
lymphoblastoid_cell_line	BSS00473
mononuclear_cell	BSS01279	6	4	17690	40	13308	105
mononuclear_cell	BSS01419
mononuclear_cell	BSS01420
mononuclear_cell	BSS01421
mononuclear_cell	BSS01423
mononuclear_cell	BSS01424
mpp	BSS00544	9	6	18560	373	22444	2067
mpp	BSS00545
mpp	BSS00546
mpp	BSS00547
mpp	BSS00548
mpp	BSS00549
mpp	BSS00550
mpp	BSS00551
mpp	BSS00552
muscle	BSS00377	6	4	18129	343	29749	4953
muscle	BSS00378
muscle	BSS00379
muscle	BSS01460
muscle	BSS01461
muscle	BSS01462
nk_cell	BSS01353	3	2	20445	366	32017	3800
nk_cell	BSS01354
nk_cell	BSS01355
ovary	BSS01399	3	2	18922	277	28185	1097
ovary	BSS01401
ovary	BSS01402
pancreas	BSS00121	10	7	16850	34	10997	128
pancreas	BSS00122
pancreas	BSS00123
pancreas	BSS00124
pancreas	BSS00281
pancreas	BSS00282
pancreas	BSS00283
pancreas	BSS00284
pancreas	BSS01406
pancreas	BSS01407
peyers_patch	BSS01426	3	2	20690	147	37943	1288
peyers_patch	BSS01427
peyers_patch	BSS01428
sigmoid_colon	BSS01542	4	3	17027	3	28914	139
sigmoid_colon	BSS01543
sigmoid_colon	BSS01545
sigmoid_colon	BSS01547
skin_fibroblast	BSS00063	7	5	21433	2235	43144	10470
skin_fibroblast	BSS00066
skin_fibroblast	BSS00068
skin_fibroblast	BSS00069
skin_fibroblast	BSS00393
skin_fibroblast	BSS00394
skin_fibroblast	BSS00476
spinal_cord_embryonic	BSS01614	6	4	16310	48	23123	644
spinal_cord_embryonic	BSS01617
spinal_cord_embryonic	BSS01618
spinal_cord_embryonic	BSS01619
spinal_cord_embryonic	BSS01620
spinal_cord_embryonic	BSS01621
spleen	BSS01628	4	3	17755	29	34339	2884
spleen	BSS01630
spleen	BSS01631
spleen	BSS01633
stomach	BSS01637	5	3	19627	118	34642	1952
stomach	BSS01638
stomach	BSS01639
stomach	BSS01651
stomach	BSS01653
t_cell	BSS00183	35	23	19092	52	19000	119
t_cell	BSS00185
t_cell	BSS00186
t_cell	BSS00188
t_cell	BSS00189
t_cell	BSS00190
t_cell	BSS00191
t_cell	BSS00192
t_cell	BSS00193
t_cell	BSS00194
t_cell	BSS00195
t_cell	BSS00196
t_cell	BSS00197
t_cell	BSS00198
t_cell	BSS00200
t_cell	BSS00274
t_cell	BSS01346
t_cell	BSS01347
t_cell	BSS01348
t_cell	BSS01478
t_cell	BSS01479
t_cell	BSS01480
t_cell	BSS01684
t_cell	BSS01687
t_cell	BSS01688
t_cell	BSS01689
t_cell	BSS01690
t_cell	BSS01691
t_cell	BSS01692
t_cell	BSS01693
t_cell	BSS01694
t_cell	BSS01695
t_cell	BSS01696
t_cell	BSS01697
t_cell	BSS01698
thymus_embryonic	BSS01818	10	7	20443	492	27575	1483
thymus_embryonic	BSS01819
thymus_embryonic	BSS01820
thymus_embryonic	BSS01821
thymus_embryonic	BSS01823
thymus_embryonic	BSS01824
thymus_embryonic	BSS01826
thymus_embryonic	BSS01827
thymus_embryonic	BSS01828
thymus_embryonic	BSS01829
thyroid_gland	BSS01831	4	3	17682	56	17566	2330
thyroid_gland	BSS01832
thyroid_gland	BSS01834
thyroid_gland	BSS01835
tibial_nerve	BSS01840	4	3	15816	4	23097	46
tibial_nerve	BSS01841
tibial_nerve	BSS01842
tibial_nerve	BSS01842

## Sheet: ST3
Supplemental Table 3: Results of the 2-Sample MR analysis using tissue-grouped SNP sets associated to T2D as instruments, against ten secondary outcomes of T2D. T2D_all SNP set comprises all original 425 lead SNPs from Vujkovic et al (2020). N_SNPs: number of SNPs in the tissue group included in the 2-Sample MR analysis. CI: 95% confidence intervals. T2D: Type 2 Diabetes. CKD: chronic kidney dise…
Tissue	Disease	nsnp	Enhancers	Inverse variance weighted OR (95% CI)	Inverse variance p-value	MR Egger OR (95% CI)	MR Egger p-value	Weighted median OR (95% CI)	Weighted median p-value	Weighted mode OR (95% CI)	Weighted mode p-value
adipose	CKD	182	All	1.07 (0.97-1.18)	0.151823	1.11 (0.86-1.42)	0.422924	1.11 (0.96-1.3)	0.164338	1.16(0.92-1.46)	0.208507
adrenal_gland	CKD	127	All	1.07 (0.95-1.21)	0.254197	1.00 (0.74-1.37)	0.981976	1.11 (0.93-1.34)	0.249463	1.18(0.86-1.6)	0.304075
arteries	CKD	194	All	1.06 (0.97-1.16)	0.167579	1.04 (0.87-1.25)	0.637657	1.09 (0.91-1.31)	0.342751	1.12(0.94-1.33)	0.194776
esophagus	CKD	184	All	1.08 (0.98-1.19)	0.135481	1.03 (0.80-1.33)	0.808922	1.08 (0.93-1.25)	0.335667	1.13(0.89-1.43)	0.319756
heart	CKD	171	All	1.06 (0.96-1.17)	0.256637	0.91 (0.71-1.18)	0.483063	1.06 (0.91-1.23)	0.459006	1.08(0.84-1.38)	0.559782
liver	CKD	155	All	1.09 (0.98-1.21)	0.0987858	1.12 (0.85-1.46)	0.421277	1.07 (0.91-1.26)	0.422063	1.13(0.89-1.44)	0.328291
muscle	CKD	154	All	1.07 (0.96-1.2)	0.214631	1.09 (0.82-1.44)	0.550104	1.08 (0.92-1.28)	0.33816	1.14(0.89-1.47)	0.296094
nerve	CKD	157	All	1.08 (0.97-1.2)	0.180851	1.06 (0.79-1.42)	0.692519	1.11 (0.94-1.32)	0.222424	1.18(0.86-1.61)	0.306873
pancreas	CKD	136	All	1.04 (0.93-1.16)	0.530871	1.02 (0.77-1.35)	0.890132	1.09 (0.91-1.3)	0.346552	1.15(0.89-1.5)	0.284315
T2D_all	CKD	390	All	1.16 (1.09-1.24)	2.12032e-06	1.15 (1-1.31)	0.0482198	1.14 (1.02-1.29)	0.0254765	1.15(1-1.32)	0.0494522
adipose	diabetic_nephropathy	182	All	1.52 (1.32-1.74)	2.23614e-09	1.42 (0.99-2.02)	0.0560714	1.44 (1.23-1.7)	1.13387e-05	1.53(1.08-2.15)	0.0166918
adrenal_gland	diabetic_nephropathy	127	All	1.5 (1.28-1.75)	2.90077e-07	1.42 (0.95-2.12)	0.0866949	1.42 (1.16-1.75)	0.00087036	1.45(1.02-2.06)	0.0399766
arteries	diabetic_nephropathy	194	All	1.4 (1.26-1.55)	3.14017e-10	1.38 (1.12-1.71)	0.00336859	1.35 (1.11-1.64)	0.00290198	1.38(1.13-1.69)	0.00183131
esophagus	diabetic_nephropathy	184	All	1.55 (1.34-1.78)	1.10195e-09	1.55 (1.09-2.21)	0.0156102	1.44 (1.22-1.71)	1.98878e-05	1.49(1.09-2.03)	0.0142391
heart	diabetic_nephropathy	171	All	1.42 (1.27-1.59)	7.06821e-10	1.21 (0.91-1.61)	0.191997	1.4 (1.18-1.66)	0.000115273	1.39(1.02-1.89)	0.0392109
liver	diabetic_nephropathy	155	All	1.43 (1.24-1.66)	2.06776e-06	1.37 (0.94-2.02)	0.105305	1.33 (1.13-1.57)	0.000726325	1.36(1.03-1.79)	0.0322772
muscle	diabetic_nephropathy	154	All	1.45 (1.23-1.7)	5.92325e-06	1.34 (0.89-2.01)	0.169782	1.41 (1.17-1.69)	0.000324232	1.39(1.05-1.85)	0.0246587
nerve	diabetic_nephropathy	157	All	1.48 (1.3-1.69)	3.59933e-09	1.35 (0.95-1.93)	0.0968431	1.45 (1.21-1.75)	6.67974e-05	1.53(1.09-2.13)	0.0146995
pancreas	diabetic_nephropathy	136	All	1.32 (1.16-1.5)	3.20712e-05	1.08 (0.78-1.5)	0.626404	1.34 (1.11-1.61)	0.00193503	1.36(1.01-1.85)	0.046133
T2D_all	diabetic_nephropathy	390	All	1.45 (1.35-1.55)	2.30263e-24	1.47 (1.26-1.72)	1.16971e-06	1.45 (1.27-1.65)	4.26638e-08	1.47(1.25-1.74)	6.15886e-06
adipose	diabetic_neuropathy	182	All	2.07 (1.68-2.53)	3.81891e-12	1.88 (1.11-3.2)	0.0203824	1.86 (1.44-2.4)	1.52797e-06	2.07(1.28-3.34)	0.00350073
adrenal_gland	diabetic_neuropathy	127	All	2.03 (1.61-2.56)	2.15963e-09	2.6 (1.43-4.74)	0.00223157	2.11 (1.55-2.87)	2.23769e-06	2.11(1.29-3.45)	0.00335609
arteries	diabetic_neuropathy	194	All	1.81 (1.52-2.14)	1.01826e-11	1.69 (1.19-2.39)	0.0036539	1.44 (1.12-1.86)	0.00519883	1.52(1.1-2.08)	0.0107388
esophagus	diabetic_neuropathy	184	All	2.06 (1.67-2.54)	1.49995e-11	1.96 (1.16-3.34)	0.0133261	1.95 (1.5-2.52)	4.41414e-07	2.07(1.37-3.11)	0.000622252
heart	diabetic_neuropathy	171	All	1.85 (1.54-2.21)	3.40861e-11	1.71 (1.07-2.73)	0.0249311	1.76 (1.36-2.27)	1.7416e-05	1.88(1.16-3.04)	0.011129
liver	diabetic_neuropathy	155	All	2.06 (1.65-2.59)	3.39861e-10	1.97 (1.1-3.53)	0.0231964	1.81 (1.39-2.36)	1.27417e-05	1.95(1.19-3.2)	0.00928678
muscle	diabetic_neuropathy	154	All	1.95 (1.56-2.44)	3.19675e-09	1.81 (1.03-3.18)	0.0419913	1.65 (1.24-2.2)	0.000557634	1.62(0.94-2.77)	0.0822506
nerve	diabetic_neuropathy	157	All	1.94 (1.56-2.42)	2.65967e-09	2.23 (1.23-4.05)	0.00906438	1.77 (1.31-2.39)	0.000200809	1.8(1.1-2.93)	0.0204149
pancreas	diabetic_neuropathy	136	All	1.78 (1.44-2.19)	6.50984e-08	1.36 (0.8-2.31)	0.252614	1.76 (1.31-2.36)	0.000189225	1.96(1.15-3.32)	0.0138218
T2D_all	diabetic_neuropathy	390	All	1.74 (1.57-1.93)	2.83187e-25	1.75 (1.39-2.19)	2.02807e-06	1.61 (1.33-1.96)	1.2007e-06	1.67(1.3-2.15)	7.80322e-05
adipose	diabetic_retinopathy	182	All	1.29 (1.18-1.41)	2.26351e-08	1.34 (1.06-1.69)	0.0138734	1.27 (1.16-1.38)	4.07284e-08	1.33(1.15-1.54)	0.000149592
adrenal_gland	diabetic_retinopathy	127	All	1.27 (1.16-1.4)	6.42509e-07	1.42 (1.11-1.81)	0.00601173	1.26 (1.14-1.4)	6.44004e-06	1.29(1.1-1.51)	0.00186437
arteries	diabetic_retinopathy	194	All	1.28 (1.2-1.36)	1.13304e-14	1.41 (1.24-1.6)	2.22112e-07	1.35 (1.23-1.48)	5.22699e-10	1.34(1.22-1.46)	1.3273e-09
esophagus	diabetic_retinopathy	184	All	1.34 (1.22-1.48)	1.65612e-09	1.43 (1.12-1.82)	0.00408953	1.28 (1.18-1.39)	1.99457e-09	1.3(1.14-1.47)	8.67756e-05
heart	diabetic_retinopathy	171	All	1.27 (1.2-1.35)	3.79092e-15	1.34 (1.15-1.56)	0.000303079	1.27 (1.17-1.38)	4.20622e-08	1.29(1.12-1.48)	0.000371757
liver	diabetic_retinopathy	155	All	1.29 (1.17-1.43)	6.27907e-07	1.41 (1.09-1.83)	0.0104396	1.28 (1.17-1.4)	2.99736e-08	1.32(1.13-1.53)	0.000380906
muscle	diabetic_retinopathy	154	All	1.32 (1.18-1.47)	5.47179e-07	1.38 (1.05-1.82)	0.0234309	1.28 (1.17-1.41)	1.88558e-07	1.31(1.13-1.51)	0.00030574
nerve	diabetic_retinopathy	157	All	1.28 (1.18-1.39)	7.63991e-10	1.32 (1.07-1.64)	0.0122027	1.29 (1.18-1.42)	7.75188e-08	1.33(1.15-1.55)	0.000182688
pancreas	diabetic_retinopathy	136	All	1.25 (1.17-1.35)	1.27754e-09	1.15 (0.95-1.38)	0.149739	1.27 (1.16-1.39)	2.25187e-07	1.3(1.14-1.49)	0.000183499
T2D_all	diabetic_retinopathy	390	All	1.24 (1.19-1.29)	5.22013e-27	1.42 (1.3-1.54)	8.33551e-15	1.31 (1.24-1.38)	5.04503e-21	1.35(1.25-1.45)	2.70242e-14
adipose	esophagitis	182	All	1.02 (0.82-1.26)	0.856496	0.92 (0.53-1.59)	0.761552	1.14 (0.8-1.61)	0.466529	1(0.52-1.94)	0.990408
adrenal_gland	esophagitis	127	All	0.99 (0.75-1.29)	0.915538	0.71 (0.36-1.42)	0.336266	1.15 (0.76-1.75)	0.514682	1.13(0.55-2.33)	0.73298
arteries	esophagitis	194	All	1.04 (0.85-1.27)	0.697554	0.96 (0.64-1.44)	0.844207	0.99 (0.65-1.48)	0.946147	1.06(0.68-1.63)	0.80653
esophagus	esophagitis	184	All	0.99 (0.8-1.23)	0.907478	1.07 (0.62-1.85)	0.80695	1.25 (0.89-1.75)	0.189896	1.21(0.7-2.11)	0.495905
heart	esophagitis	171	All	1.08 (0.86-1.34)	0.513419	1.03 (0.59-1.81)	0.920228	1.23 (0.87-1.73)	0.24508	1.2(0.65-2.21)	0.562721
liver	esophagitis	155	All	0.96 (0.77-1.21)	0.741444	0.91 (0.51-1.61)	0.740981	1.14 (0.8-1.63)	0.466516	1.11(0.61-2.03)	0.72666
muscle	esophagitis	154	All	0.93 (0.74-1.17)	0.540921	0.81 (0.45-1.45)	0.475917	1.14 (0.79-1.63)	0.482613	1.11(0.6-2.06)	0.748551
nerve	esophagitis	157	All	1.01 (0.79-1.28)	0.964742	0.79 (0.41-1.52)	0.484549	1.14 (0.78-1.68)	0.496591	1.04(0.51-2.12)	0.913534
pancreas	esophagitis	136	All	0.88 (0.69-1.13)	0.325967	0.85 (0.46-1.58)	0.609287	1.05 (0.73-1.51)	0.799032	1.06(0.6-1.87)	0.843527
T2D_all	esophagitis	390	All	1.02 (0.9-1.17)	0.719075	0.89 (0.67-1.17)	0.399057	0.85 (0.67-1.09)	0.202075	0.84(0.63-1.13)	0.24254
adipose	heart_failure	182	All	1.12 (1.04-1.2)	0.00180334	0.99 (0.83-1.18)	0.899088	1.1 (1-1.2)	0.0600821	1.21(1-1.45)	0.048505
adrenal_gland	heart_failure	127	All	1.13 (1.04-1.23)	0.00555219	0.97 (0.78-1.2)	0.757285	1.09 (0.97-1.22)	0.149187	1.14(0.93-1.39)	0.206401
arteries	heart_failure	194	All	1.09 (1.02-1.16)	0.00905414	0.94 (0.83-1.08)	0.378038	0.97 (0.88-1.05)	0.428636	0.96(0.86-1.07)	0.420729
esophagus	heart_failure	184	All	1.1 (1.02-1.18)	0.0102051	0.95 (0.79-1.13)	0.532243	1.09 (0.99-1.2)	0.0793314	1.12(0.95-1.32)	0.195482
heart	heart_failure	171	All	1.11 (1.03-1.19)	0.00396791	0.93 (0.77-1.11)	0.429634	1.09 (0.99-1.2)	0.0760122	1.16(0.99-1.37)	0.0765235
liver	heart_failure	155	All	1.11 (1.03-1.19)	0.00636613	0.96 (0.8-1.15)	0.650444	1.09 (0.98-1.21)	0.0990603	1.17(0.98-1.38)	0.0777977
muscle	heart_failure	154	All	1.14 (1.06-1.23)	0.000624994	1.05 (0.87-1.28)	0.61572	1.17 (1.05-1.3)	0.00337932	1.2(1.03-1.4)	0.0205082
nerve	heart_failure	157	All	1.09 (1.01-1.19)	0.0327521	0.98 (0.78-1.22)	0.853645	1.09 (0.98-1.21)	0.133323	1.06(0.89-1.26)	0.490682
pancreas	heart_failure	136	All	1.15 (1.06-1.24)	0.000709174	1.03 (0.85-1.26)	0.741315	1.18 (1.06-1.32)	0.00198201	1.21(1.02-1.43)	0.032477
T2D_all	heart_failure	390	All	1.08 (1.04-1.13)	0.000184407	0.96 (0.87-1.05)	0.350804	1.08 (1.02-1.15)	0.010443	1(0.91-1.11)	0.952487
adipose	MI	182	All	1.22 (1.13-1.31)	1.65734e-07	1.23 (1.01-1.48)	0.0372055	1.16 (1.04-1.29)	0.00924355	1.13(0.89-1.44)	0.309925
adrenal_gland	MI	127	All	1.29 (1.19-1.4)	2.23607e-09	1.27 (1.03-1.58)	0.0308062	1.23 (1.09-1.39)	0.000754459	1.16(0.94-1.44)	0.16264
arteries	MI	194	All	1.2 (1.12-1.29)	7.93018e-08	1.12 (0.98-1.29)	0.105194	1.16 (1.03-1.32)	0.0187329	1.17(1.03-1.33)	0.0173405
esophagus	MI	184	All	1.22 (1.14-1.32)	9.13424e-08	1.21 (1.01-1.46)	0.0445878	1.23 (1.11-1.36)	8.1127e-05	1.24(1.02-1.51)	0.0339625
heart	MI	171	All	1.19 (1.1-1.28)	8.73166e-06	1.14 (0.94-1.38)	0.189994	1.11 (1-1.24)	0.0540857	1.14(0.94-1.39)	0.192136
liver	MI	155	All	1.18 (1.09-1.27)	1.91846e-05	1.17 (0.96-1.41)	0.113717	1.1 (0.99-1.22)	0.0868866	1.09(0.91-1.3)	0.35235
muscle	MI	154	All	1.22 (1.12-1.33)	6.23358e-06	1.17 (0.94-1.46)	0.151518	1.12 (1.01-1.26)	0.0402988	1.09(0.9-1.33)	0.374567
nerve	MI	157	All	1.25 (1.16-1.36)	4.14396e-08	1.19 (0.96-1.48)	0.121178	1.24 (1.11-1.38)	0.000157729	1.22(0.99-1.5)	0.0640209
pancreas	MI	136	All	1.2 (1.11-1.3)	9.10991e-06	1.19 (0.97-1.45)	0.0989834	1.18 (1.05-1.32)	0.00463274	1.17(0.96-1.44)	0.116922
T2D_all	MI	390	All	1.19 (1.14-1.24)	8.35304e-14	1.13 (1.02-1.24)	0.0185328	1.19 (1.09-1.29)	6.99741e-05	1.18(1.07-1.29)	0.000662105
adipose	PAD	182	All	1.35 (1.24-1.47)	7.51665e-12	1.29 (1.04-1.61)	0.0237208	1.34 (1.19-1.51)	1.99619e-06	1.29(1.06-1.58)	0.0127762
adrenal_gland	PAD	127	All	1.37 (1.23-1.52)	4.50875e-09	1.46 (1.11-1.91)	0.00687528	1.35 (1.16-1.56)	0.000100361	1.3(0.99-1.7)	0.0633501
arteries	PAD	194	All	1.29 (1.19-1.39)	9.55174e-11	1.23 (1.05-1.44)	0.00949996	1.15 (1.02-1.29)	0.0258923	1.16(1-1.36)	0.0501248
esophagus	PAD	184	All	1.36 (1.25-1.48)	3.20976e-12	1.4 (1.13-1.74)	0.00272631	1.35 (1.21-1.5)	1.18084e-07	1.34(1.1-1.65)	0.00453805
heart	PAD	171	All	1.34 (1.23-1.46)	1.31438e-11	1.28 (1.02-1.59)	0.0308077	1.31 (1.16-1.48)	1.40875e-05	1.26(1.02-1.57)	0.0346583
liver	PAD	155	All	1.27 (1.16-1.38)	1.35609e-07	1.16 (0.93-1.46)	0.187998	1.24 (1.09-1.41)	0.000835638	1.18(0.97-1.45)	0.103208
muscle	PAD	154	All	1.32 (1.2-1.45)	4.66076e-09	1.23 (0.97-1.57)	0.0840319	1.26 (1.1-1.43)	0.000490091	1.23(1.02-1.49)	0.0354013
nerve	PAD	157	All	1.32 (1.2-1.46)	2.03151e-08	1.32 (1.01-1.72)	0.0430726	1.35 (1.18-1.54)	1.55367e-05	1.32(1.03-1.7)	0.0310598
pancreas	PAD	136	All	1.28 (1.16-1.4)	5.60386e-07	1.11 (0.87-1.41)	0.400901	1.26 (1.1-1.44)	0.000748075	1.22(1.01-1.48)	0.0392014
T2D_all	PAD	390	All	1.26 (1.2-1.33)	7.36628e-19	1.22 (1.09-1.37)	0.000486079	1.27 (1.16-1.39)	2.12719e-07	1.26(1.15-1.4)	4.53893e-06
adipose	stroke	182	All	1.19 (1.12-1.26)	1.90653e-09	1.14 (0.99-1.32)	0.0751896	1.18 (1.09-1.27)	6.48475e-05	1.19(1.05-1.36)	0.00869062
adrenal_gland	stroke	127	All	1.22 (1.14-1.31)	3.12443e-08	1.03 (0.86-1.23)	0.718403	1.17 (1.07-1.3)	0.00121792	1.15(1-1.32)	0.0539554
arteries	stroke	194	All	1.16 (1.1-1.22)	3.23524e-08	1.03 (0.93-1.15)	0.538451	1.1 (1.01-1.19)	0.0243728	1.08(1-1.18)	0.0651674
esophagus	stroke	184	All	1.18 (1.12-1.25)	3.66195e-09	1.07 (0.93-1.23)	0.330383	1.17 (1.08-1.27)	0.000200544	1.17(1.03-1.33)	0.0200263
heart	stroke	171	All	1.2 (1.13-1.28)	2.70302e-09	1.1 (0.94-1.28)	0.240602	1.18 (1.08-1.28)	0.000108618	1.17(1.02-1.34)	0.0275372
liver	stroke	155	All	1.15 (1.08-1.22)	6.38528e-06	1.06 (0.9-1.23)	0.494295	1.12 (1.03-1.22)	0.00583917	1.13(1-1.28)	0.0515171
muscle	stroke	154	All	1.2 (1.12-1.27)	3.24378e-08	1.08 (0.92-1.26)	0.368899	1.18 (1.08-1.28)	0.000193117	1.17(1.04-1.32)	0.00830641
nerve	stroke	157	All	1.21 (1.13-1.29)	7.15826e-09	1.01 (0.85-1.2)	0.904889	1.18 (1.08-1.29)	0.000317039	1.16(0.99-1.35)	0.0692179
pancreas	stroke	136	All	1.2 (1.12-1.27)	2.63471e-08	1.05 (0.9-1.23)	0.526129	1.17 (1.08-1.28)	0.000288663	1.15(1.01-1.32)	0.0357753
T2D_all	stroke	390	All	1.15 (1.11-1.19)	5.932e-15	1.09 (1.01-1.17)	0.02866	1.09 (1.03-1.15)	0.00380148	1.11(1.03-1.2)	0.00623255
adipose	T2D	182	All	2.39 (2.27-2.52)	3.53821e-245	2.65 (2.33-3.02)	3.13829e-32	2.31 (2.14-2.5)	3.05846e-97	2.34(1.99-2.76)	1.73447e-19
adrenal_gland	T2D	127	All	2.44 (2.29-2.6)	5.85e-175	2.99 (2.56-3.5)	8.07867e-27	2.44 (2.22-2.67)	2.86366e-80	2.62(2.18-3.14)	1.49419e-18
arteries	T2D	194	All	2.41 (2.29-2.52)	8.40023e-283	2.63 (2.38-2.9)	4.10633e-47	2.48 (2.27-2.7)	7.12965e-91	2.47(2.25-2.71)	8.76632e-47
esophagus	T2D	184	All	2.38 (2.26-2.51)	3.55431e-236	2.74 (2.4-3.11)	1.7214e-34	2.38 (2.19-2.58)	4.81964e-99	2.41(2.09-2.77)	1.00737e-25
heart	T2D	171	All	2.39 (2.26-2.52)	2.02714e-207	2.61 (2.27-3.01)	6.30122e-28	2.36 (2.19-2.56)	6.99426e-102	2.36(2.01-2.77)	3.1206e-20
liver	T2D	155	All	2.37 (2.24-2.51)	5.51756e-206	2.55 (2.21-2.94)	2.29585e-26	2.37 (2.18-2.57)	6.67063e-92	2.43(2.07-2.85)	5.81046e-21
muscle	T2D	154	All	2.31 (2.18-2.45)	7.85087e-178	2.67 (2.31-3.09)	5.32911e-27	2.31 (2.12-2.52)	6.41501e-83	2.33(2-2.71)	8.3063e-21
nerve	T2D	157	All	2.44 (2.3-2.59)	1.7455e-199	2.89 (2.47-3.38)	1.34958e-27	2.41 (2.22-2.62)	2.20704e-94	2.47(2.06-2.95)	3.83282e-18
pancreas	T2D	136	All	2.38 (2.25-2.52)	4.22151e-194	2.53 (2.19-2.92)	2.19331e-24	2.36 (2.16-2.58)	1.3147e-79	2.39(2-2.86)	8.19473e-17
T2D_all	T2D	390	All	2.42 (2.34-2.51)	0	2.82 (2.61-3.05)	1.67483e-88	2.45 (2.33-2.57)	1.19572e-265	2.64(2.43-2.87)	1.46112e-73
adipose_unique	CKD	37	Unique	1.05 (0.87-1.27)	0.578605	1.18 (0.77-1.8)	0.453933	1.13 (0.86-1.49)	0.377945	1.14(0.83-1.55)	0.425446
adrenal_gland_unique	CKD	9	Unique	1.4 (0.93-2.12)	0.107757	1.04 (0.3-3.6)	0.949116	1.22 (0.76-1.94)	0.406032	1.16(0.69-1.96)	0.587194
arteries_unique	CKD	42	Unique	1.24 (1.05-1.48)	0.0137744	1.03 (0.8-1.34)	0.797418	1.11 (0.89-1.37)	0.354338	1.14(0.92-1.42)	0.233663
esophagus_unique	CKD	40	Unique	1.2 (0.95-1.51)	0.124361	1.08 (0.53-2.19)	0.840764	1.01 (0.75-1.37)	0.934604	1(0.59-1.71)	0.998648
heart_unique	CKD	32	Unique	1.1 (0.84-1.43)	0.493201	0.7 (0.35-1.42)	0.331267	1.09 (0.77-1.54)	0.640108	1.16(0.74-1.82)	0.532892
liver_unique	CKD	32	Unique	1.02 (0.8-1.3)	0.854706	0.99 (0.53-1.85)	0.965878	1 (0.7-1.42)	0.99791	0.95(0.58-1.57)	0.848873
muscle_unique	CKD	32	Unique	1 (0.79-1.26)	0.972473	0.81 (0.43-1.54)	0.528135	1.05 (0.74-1.48)	0.783348	1.1(0.7-1.71)	0.68739
nerve_unique	CKD	16	Unique	1.24 (0.86-1.78)	0.252743	1.33 (0.31-5.8)	0.707711	1.26 (0.77-2.06)	0.34788	1.34(0.67-2.65)	0.420086
pancreas_unique	CKD	21	Unique	1.18 (0.9-1.56)	0.23572	1.33 (0.66-2.7)	0.435591	1.18 (0.82-1.71)	0.379739	1.19(0.79-1.79)	0.415616
T2D_all	CKD	390	Unique	1.16 (1.09-1.24)	2.12032e-06	1.15 (1-1.31)	0.0482198	1.14 (1.01-1.29)	0.0327591	1.15(1.01-1.31)	0.0383697
adipose_unique	diabetic_nephropathy	37	Unique	1.65 (1.12-2.43)	0.0112792	1.71 (0.7-4.19)	0.245603	1.55 (1.13-2.12)	0.0065346	1.72(1.19-2.49)	0.00623965
adrenal_gland_unique	diabetic_nephropathy	9	Unique	2.72 (1.3-5.71)	0.00818262	2.69 (0.28-25.88)	0.419057	2.13 (1.3-3.49)	0.00284563	1.94(1.13-3.31)	0.0420642
arteries_unique	diabetic_nephropathy	42	Unique	1.73 (1.24-2.4)	0.00109551	1.33 (0.81-2.2)	0.271544	1.35 (1.07-1.7)	0.0117555	1.35(1.06-1.72)	0.0186951
esophagus_unique	diabetic_nephropathy	40	Unique	1.68 (1.29-2.2)	0.000130841	3.49 (1.59-7.67)	0.00348564	1.75 (1.25-2.46)	0.00125862	1.62(0.88-2.97)	0.126558
heart_unique	diabetic_nephropathy	32	Unique	1.32 (1.04-1.67)	0.0227505	1.38 (0.73-2.61)	0.332751	1.3 (0.92-1.84)	0.136853	1.29(0.81-2.06)	0.288299
liver_unique	diabetic_nephropathy	32	Unique	1.23 (0.93-1.63)	0.148378	1.8 (0.87-3.71)	0.122966	1.29 (0.87-1.92)	0.19761	1.4(0.88-2.24)	0.165913
muscle_unique	diabetic_nephropathy	32	Unique	1.18 (0.93-1.51)	0.174556	1.14 (0.59-2.19)	0.697612	1.12 (0.77-1.62)	0.56078	1(0.58-1.72)	0.992824
nerve_unique	diabetic_nephropathy	16	Unique	1.6 (0.99-2.58)	0.053846	1.03 (0.14-7.45)	0.97372	1.4 (0.81-2.43)	0.227345	1.67(0.82-3.37)	0.176932
pancreas_unique	diabetic_nephropathy	21	Unique	1.33 (0.91-1.94)	0.146008	1.05 (0.4-2.77)	0.925637	1.12 (0.74-1.7)	0.582316	1.14(0.63-2.07)	0.665835
T2D_all	diabetic_nephropathy	390	Unique	1.45 (1.35-1.55)	2.30263e-24	1.47 (1.26-1.72)	1.16971e-06	1.45 (1.27-1.65)	4.08734e-08	1.47(1.26-1.72)	1.29356e-06
adipose_unique	diabetic_neuropathy	37	Unique	2.99 (1.78-5.04)	3.82495e-05	2.17 (0.65-7.2)	0.213647	3.68 (2.29-5.9)	7.29722e-08	3.56(1.92-6.6)	0.00027482
adrenal_gland_unique	diabetic_neuropathy	9	Unique	6.05 (1.77-20.7)	0.00408875	20.65 (0.55-777.23)	0.145896	3.59 (1.56-8.25)	0.00266866	3.41(1.39-8.4)	0.0282918
arteries_unique	diabetic_neuropathy	42	Unique	2.23 (1.37-3.62)	0.00124887	1.39 (0.67-2.89)	0.387082	1.44 (1.02-2.04)	0.0377073	1.41(1-2)	0.0598346
esophagus_unique	diabetic_neuropathy	40	Unique	1.93 (1.2-3.1)	0.0069723	4.96 (1.18-20.92)	0.0352617	2.57 (1.56-4.24)	0.000219753	2.84(1.36-5.92)	0.00837206
heart_unique	diabetic_neuropathy	32	Unique	1.64 (1-2.69)	0.0490994	2.37 (0.62-9.06)	0.215233	1.55 (0.85-2.84)	0.156289	2.04(0.87-4.77)	0.111318
liver_unique	diabetic_neuropathy	32	Unique	1.35 (0.88-2.05)	0.168494	3.29 (1.14-9.54)	0.0359394	1.85 (1.01-3.38)	0.0446019	1.9(0.89-4.03)	0.106754
muscle_unique	diabetic_neuropathy	32	Unique	1.38 (0.92-2.07)	0.115646	1.15 (0.39-3.44)	0.801172	1.17 (0.66-2.06)	0.591188	1.2(0.59-2.46)	0.623445
nerve_unique	diabetic_neuropathy	16	Unique	5.17 (1.88-14.19)	0.00142189	1.22 (0.02-76.02)	0.925464	3.55 (1.31-9.62)	0.0128242	1.91(0.33-11.09)	0.481683
pancreas_unique	diabetic_neuropathy	21	Unique	1.53 (0.98-2.36)	0.0588949	0.77 (0.26-2.23)	0.630295	1.27 (0.68-2.35)	0.453296	1.03(0.5-2.11)	0.942863
T2D_all	diabetic_neuropathy	390	Unique	1.74 (1.57-1.93)	2.83187e-25	1.75 (1.39-2.19)	2.02807e-06	1.61 (1.33-1.95)	9.06143e-07	1.67(1.32-2.11)	2.1334e-05
adipose_unique	diabetic_retinopathy	37	Unique	1.29 (0.96-1.73)	0.0925976	1.14 (0.57-2.25)	0.715505	1.25 (1.07-1.45)	0.00537969	1.18(1.01-1.39)	0.0491637
adrenal_gland_unique	diabetic_retinopathy	9	Unique	1.69 (0.82-3.47)	0.153354	1.91 (0.21-17.08)	0.579654	1.23 (0.96-1.58)	0.100355	1.22(0.94-1.59)	0.18118
arteries_unique	diabetic_retinopathy	42	Unique	1.59 (1.21-2.07)	0.00075291	1.44 (0.95-2.19)	0.0934882	1.35 (1.2-1.52)	6.09167e-07	1.37(1.21-1.54)	5.98324e-06
esophagus_unique	diabetic_retinopathy	40	Unique	1.45 (1.17-1.79)	0.000632824	2.46 (1.31-4.63)	0.00813329	1.45 (1.23-1.7)	6.32944e-06	1.57(1.17-2.12)	0.00477875
heart_unique	diabetic_retinopathy	32	Unique	1.18 (1.03-1.35)	0.0152273	0.99 (0.69-1.43)	0.97373	1.27 (1.05-1.55)	0.0161822	1.25(0.98-1.59)	0.0845739
liver_unique	diabetic_retinopathy	32	Unique	1.15 (1-1.33)	0.0439067	1.42 (0.99-2.04)	0.0678392	1.24 (1.03-1.5)	0.0241714	1.19(0.92-1.54)	0.198327
muscle_unique	diabetic_retinopathy	32	Unique	1.16 (1-1.35)	0.0466029	1.11 (0.74-1.65)	0.622627	1.11 (0.92-1.33)	0.264733	1.15(0.89-1.48)	0.291833
nerve_unique	diabetic_retinopathy	16	Unique	1.8 (1.2-2.71)	0.00439495	1.7 (0.32-9.16)	0.547525	1.59 (1.2-2.1)	0.00107095	1.71(1.2-2.45)	0.0099105
pancreas_unique	diabetic_retinopathy	21	Unique	1.21 (1.01-1.44)	0.0374896	0.92 (0.59-1.41)	0.697533	1.07 (0.86-1.34)	0.530114	1.08(0.83-1.41)	0.564028
T2D_all	diabetic_retinopathy	390	Unique	1.24 (1.19-1.29)	5.22013e-27	1.42 (1.3-1.54)	8.33551e-15	1.31 (1.24-1.38)	1.21954e-22	1.35(1.25-1.45)	7.43397e-14
adipose_unique	esophagitis	37	Unique	1.16 (0.75-1.78)	0.50981	0.85 (0.31-2.29)	0.7479	1.15 (0.6-2.22)	0.678356	0.78(0.35-1.77)	0.556409
adrenal_gland_unique	esophagitis	9	Unique	0.73 (0.25-2.12)	0.566407	2.61 (0.12-56.65)	0.559724	0.58 (0.19-1.79)	0.34314	1.44(0.39-5.31)	0.602306
arteries_unique	esophagitis	42	Unique	1.04 (0.73-1.47)	0.83297	0.96 (0.56-1.64)	0.869305	0.98 (0.61-1.58)	0.946292	1.04(0.63-1.73)	0.86648
esophagus_unique	esophagitis	40	Unique	0.97 (0.57-1.66)	0.90927	1.04 (0.2-5.45)	0.960479	1.04 (0.51-2.09)	0.920028	1.04(0.31-3.5)	0.945982
heart_unique	esophagitis	32	Unique	0.93 (0.56-1.55)	0.791452	2.43 (0.64-9.24)	0.202806	1.42 (0.69-2.93)	0.338041	1.62(0.64-4.06)	0.312949
liver_unique	esophagitis	32	Unique	0.62 (0.36-1.05)	0.0774248	0.18 (0.04-0.7)	0.0192872	0.4 (0.19-0.86)	0.0195763	0.37(0.14-1)	0.0600459
muscle_unique	esophagitis	32	Unique	0.6 (0.36-1)	0.0515135	2.16 (0.57-8.15)	0.264431	0.73 (0.35-1.53)	0.402065	0.79(0.32-1.95)	0.617537
nerve_unique	esophagitis	16	Unique	0.61 (0.23-1.64)	0.326043	0.11 (0-5.93)	0.295765	0.29 (0.08-1.1)	0.0682953	0.14(0.01-1.81)	0.154265
pancreas_unique	esophagitis	21	Unique	1.2 (0.68-2.11)	0.537092	1.44 (0.35-5.97)	0.620926	1.27 (0.59-2.74)	0.5383	1.29(0.53-3.13)	0.585519
T2D_all	esophagitis	390	Unique	1.02 (0.9-1.17)	0.719075	0.89 (0.67-1.17)	0.399057	0.85 (0.67-1.09)	0.207494	0.84(0.62-1.13)	0.251256
adipose_unique	heart_failure	37	Unique	1.24 (1.09-1.4)	0.000776741	1.28 (0.96-1.7)	0.0998571	1.25 (1.05-1.48)	0.00989576	1.23(1.02-1.48)	0.0357739
adrenal_gland_unique	heart_failure	9	Unique	1.21 (0.98-1.51)	0.0760788	1.66 (0.9-3.07)	0.149774	1.31 (1.01-1.71)	0.0417013	1.32(0.97-1.81)	0.115481
arteries_unique	heart_failure	42	Unique	1.1 (0.99-1.21)	0.0660312	0.91 (0.78-1.05)	0.205648	0.98 (0.86-1.12)	0.776081	0.96(0.84-1.1)	0.568483
esophagus_unique	heart_failure	40	Unique	1 (0.86-1.16)	0.970723	0.81 (0.51-1.29)	0.373864	0.97 (0.81-1.18)	0.781436	0.92(0.66-1.26)	0.594739
heart_unique	heart_failure	32	Unique	0.98 (0.85-1.14)	0.809032	0.99 (0.66-1.49)	0.978111	1.15 (0.94-1.41)	0.178103	1.13(0.88-1.44)	0.346905
liver_unique	heart_failure	32	Unique	1.13 (0.95-1.34)	0.15852	1.17 (0.75-1.83)	0.495465	1.16 (0.93-1.44)	0.195444	1.37(1.01-1.85)	0.0500682
muscle_unique	heart_failure	32	Unique	1.11 (0.95-1.29)	0.187058	1.16 (0.77-1.74)	0.494281	1.22 (0.98-1.52)	0.0718605	1.21(0.92-1.59)	0.190022
nerve_unique	heart_failure	16	Unique	1.16 (0.87-1.56)	0.314009	2.05 (0.63-6.68)	0.251685	1.4 (1.01-1.93)	0.0446918	1.42(0.88-2.28)	0.170697
pancreas_unique	heart_failure	21	Unique	1.2 (1.02-1.41)	0.0293437	1.21 (0.8-1.83)	0.381113	1.24 (1-1.53)	0.0503416	1.25(0.96-1.62)	0.108726
T2D_all	heart_failure	390	Unique	1.08 (1.04-1.13)	0.000184407	0.96 (0.87-1.05)	0.350804	1.08 (1.02-1.15)	0.0138266	1(0.91-1.11)	0.952333
adipose_unique	MI	37	Unique	1.2 (1.03-1.4)	0.0225601	1.04 (0.73-1.48)	0.838108	1.07 (0.87-1.31)	0.546322	0.98(0.73-1.32)	0.900329
adrenal_gland_unique	MI	9	Unique	1.31 (1.03-1.65)	0.0248438	1.25 (0.61-2.56)	0.559257	1.08 (0.78-1.49)	0.651203	1.07(0.75-1.52)	0.726211
arteries_unique	MI	42	Unique	1.2 (1.05-1.37)	0.00685554	1.12 (0.91-1.38)	0.279012	1.16 (1.01-1.33)	0.032412	1.15(1-1.33)	0.0588165
esophagus_unique	MI	40	Unique	1.22 (1.03-1.44)	0.0233595	1.33 (0.79-2.23)	0.292667	1.19 (0.95-1.47)	0.125215	0.82(0.5-1.33)	0.425248
heart_unique	MI	32	Unique	1.16 (1.01-1.35)	0.039149	0.85 (0.57-1.25)	0.403464	1.05 (0.86-1.29)	0.625941	1.06(0.81-1.4)	0.65675
liver_unique	MI	32	Unique	1.07 (0.9-1.27)	0.440467	1.02 (0.65-1.61)	0.923834	1.1 (0.87-1.39)	0.425716	1.1(0.82-1.49)	0.525007
muscle_unique	MI	32	Unique	1.16 (0.93-1.45)	0.17876	0.9 (0.5-1.61)	0.71544	1.1 (0.87-1.38)	0.429504	0.97(0.75-1.26)	0.831252
nerve_unique	MI	16	Unique	1.27 (0.97-1.66)	0.0769775	0.8 (0.27-2.35)	0.695081	1.19 (0.82-1.75)	0.360446	0.88(0.46-1.69)	0.705878
pancreas_unique	MI	21	Unique	1.04 (0.83-1.29)	0.748599	1.21 (0.69-2.11)	0.516204	0.95 (0.72-1.25)	0.70345	0.77(0.48-1.22)	0.278809
T2D_all	MI	390	Unique	1.19 (1.14-1.24)	8.35304e-14	1.13 (1.02-1.24)	0.0185328	1.19 (1.09-1.29)	4.16665e-05	1.18(1.07-1.29)	0.000489848
adipose_unique	PAD	37	Unique	1.29 (1.07-1.56)	0.00766169	1.16 (0.75-1.78)	0.513281	1.33 (1.08-1.65)	0.00863589	1.33(1.03-1.72)	0.035107
adrenal_gland_unique	PAD	9	Unique	1.73 (1.27-2.36)	0.000461019	3.94 (1.79-8.64)	0.0111889	1.82 (1.26-2.63)	0.00137418	1.9(1.25-2.89)	0.0174342
arteries_unique	PAD	42	Unique	1.29 (1.11-1.49)	0.000628705	1.11 (0.89-1.38)	0.35068	1.15 (0.97-1.36)	0.117559	1.14(0.96-1.36)	0.129135
esophagus_unique	PAD	40	Unique	1.12 (0.9-1.39)	0.328185	1.31 (0.66-2.56)	0.443796	1.04 (0.81-1.34)	0.751678	1.17(0.73-1.87)	0.531151
heart_unique	PAD	32	Unique	1.21 (1.01-1.44)	0.04132	1.23 (0.75-2.02)	0.408581	1.28 (1-1.63)	0.0527527	1.47(1.02-2.11)	0.0464889
liver_unique	PAD	32	Unique	1.15 (0.93-1.43)	0.208272	1.7 (0.98-2.95)	0.0680964	1.4 (1.05-1.88)	0.0230251	1.39(0.93-2.09)	0.122503
muscle_unique	PAD	32	Unique	1.15 (0.95-1.4)	0.15027	1.29 (0.76-2.18)	0.3472	1.18 (0.92-1.52)	0.203961	1.16(0.85-1.57)	0.355482
nerve_unique	PAD	16	Unique	1.24 (0.81-1.91)	0.322214	0.6 (0.11-3.42)	0.574493	1.14 (0.72-1.82)	0.570326	0.91(0.45-1.83)	0.790674
pancreas_unique	PAD	21	Unique	1.11 (0.89-1.4)	0.357151	0.76 (0.44-1.33)	0.354184	1.01 (0.76-1.34)	0.942131	0.94(0.69-1.29)	0.720391
T2D_all	PAD	390	Unique	1.26 (1.2-1.33)	7.36628e-19	1.22 (1.09-1.37)	0.000486079	1.27 (1.16-1.39)	6.41345e-07	1.26(1.14-1.4)	8.9688e-06
adipose_unique	stroke	37	Unique	1.18 (1.07-1.3)	0.000996167	1.2 (0.96-1.51)	0.117371	1.2 (1.05-1.39)	0.0102417	1.23(1.03-1.46)	0.0258111
adrenal_gland_unique	stroke	9	Unique	1.3 (1.08-1.57)	0.00590336	1.14 (0.67-1.95)	0.649077	1.19 (0.92-1.53)	0.186785	1.14(0.85-1.52)	0.399765
arteries_unique	stroke	42	Unique	1.11 (1.01-1.22)	0.0383819	1.01 (0.87-1.18)	0.868273	1.04 (0.93-1.17)	0.485145	1.03(0.93-1.15)	0.544713
esophagus_unique	stroke	40	Unique	1.13 (1.01-1.27)	0.0292366	1.01 (0.72-1.42)	0.957139	1.19 (1.01-1.39)	0.0352187	1.24(0.9-1.7)	0.190364
heart_unique	stroke	32	Unique	1.18 (1.05-1.33)	0.00471777	0.87 (0.64-1.19)	0.397762	1.13 (0.95-1.34)	0.161009	1.12(0.91-1.38)	0.291373
liver_unique	stroke	32	Unique	1.07 (0.92-1.24)	0.379823	0.9 (0.61-1.33)	0.612059	1.03 (0.86-1.25)	0.728928	1(0.78-1.29)	0.985891
muscle_unique	stroke	32	Unique	1.24 (1.1-1.4)	0.000476496	1.33 (0.96-1.83)	0.0941024	1.25 (1.05-1.49)	0.0137031	1.29(1.05-1.58)	0.0238083
nerve_unique	stroke	16	Unique	1.48 (1.2-1.82)	0.000242961	1.49 (0.63-3.55)	0.381707	1.24 (0.92-1.66)	0.156152	1.13(0.7-1.83)	0.631093
pancreas_unique	stroke	21	Unique	1.2 (1.05-1.38)	0.0083394	1.46 (1.04-2.06)	0.043226	1.26 (1.04-1.53)	0.0175845	1.27(1.03-1.58)	0.0404692
T2D_all	stroke	390	Unique	1.15 (1.11-1.19)	5.932e-15	1.09 (1.01-1.17)	0.02866	1.09 (1.03-1.15)	0.0045219	1.11(1.03-1.19)	0.00568752
adipose_unique	T2D	37	Unique	2.38 (2.16-2.63)	7.6124e-67	2.44 (1.95-3.07)	4.83004e-09	2.32 (2.02-2.68)	2.29032e-31	2.28(1.89-2.74)	2.35886e-10
adrenal_gland_unique	T2D	9	Unique	1.99 (1.67-2.37)	1.00257e-14	3.49 (2.2-5.54)	0.00111402	1.92 (1.52-2.42)	3.42115e-08	1.82(1.36-2.43)	0.00359528
arteries_unique	T2D	42	Unique	2.21 (2.02-2.43)	2.04801e-63	2.62 (2.31-2.98)	8.44868e-18	2.45 (2.21-2.72)	3.73299e-65	2.47(2.21-2.75)	1.66245e-19
esophagus_unique	T2D	40	Unique	2.17 (1.94-2.42)	3.03804e-44	2.31 (1.65-3.23)	1.78153e-05	2.09 (1.8-2.43)	1.01963e-21	2.05(1.53-2.74)	2.19135e-05
heart_unique	T2D	32	Unique	2.21 (1.95-2.52)	1.10308e-33	2.39 (1.69-3.4)	3.24257e-05	2.22 (1.89-2.6)	2.06921e-22	2.3(1.9-2.79)	1.18344e-09
liver_unique	T2D	32	Unique	2.47 (2.11-2.89)	5.7266e-30	2.88 (1.91-4.33)	1.90816e-05	2.55 (2.11-3.09)	2.50373e-22	2.87(2.15-3.83)	4.7389e-08
muscle_unique	T2D	32	Unique	2.08 (1.84-2.35)	4.1784e-31	2.32 (1.66-3.24)	2.87492e-05	2.04 (1.73-2.4)	1.9778e-17	2(1.61-2.47)	4.67442e-07
nerve_unique	T2D	16	Unique	2.31 (1.9-2.81)	3.18809e-17	1.64 (0.75-3.61)	0.236367	2.26 (1.78-2.88)	3.81545e-11	2.36(1.65-3.37)	0.000296575
pancreas_unique	T2D	21	Unique	2.25 (1.92-2.63)	6.09727e-24	2.93 (1.99-4.3)	2.77386e-05	2.02 (1.65-2.46)	4.6963e-12	1.83(1.41-2.38)	0.000211886
T2D_all	T2D	390	Unique	2.42 (2.34-2.51)	0	2.82 (2.61-3.05)	1.67483e-88	2.45 (2.32-2.58)	7.23964e-246	2.64(2.43-2.86)	4.90514e-76

## Sheet: ST4
Supplemental Table 4. Definition of cases per conditions, extracted from: https://www.finngen.fi/en/researchers/clinical-endpoints
NAME	LONGNAME	INCLUDE	PRE_CONDITIONS	CONDITIONS	OUTPAT_ICD	HD_MAINONLY	HD_ICD_10_ATC	HD_ICD_10	HD_ICD_9	HD_ICD_8	HD_ICD_10_EXCL	HD_ICD_9_EXCL	HD_ICD_8_EXCL	COD_MAINONLY	COD_ICD_10	COD_ICD_9	COD_ICD_8	COD_ICD_10_EXCL	COD_ICD_9_EXCL	COD_ICD_8_EXCL	OPER_NOM	OPER_HL	OPER_HP1	OPER_HP2	KELA_REIMB	KELA_REIMB_ICD	KELA_ATC_NEEDOTHER	KELA_ATC	KELA_VNRO_NEEDOTHER	KELA_VNRO	CANC_TOPO	CANC_TOPO_EXCL	CANC_MORPH	CANC_MORPH_EXCL	CANC_BEHAV	Special	version	PARENT	Latin
C_STROKE	STROKE	I9_SAH|I9_ICH|I9_OTHINTRACRA|I9_STR_EXH|I9_STR_SAH|I9_TIA																																			DF2
DM_NEPHROPATHY	Diabetic nephropathy	DM_KIDNEYFAIL|DM_DIALYSIS|DM_KIDNEYTRANSPLANT|DM_NEPHROPATHY						N083	$!$	$!$					N083	$!$	$!$																				DF2
DM_NEUROPATHY	Diabetic neuropathy	DM_MONONEURO|DM_POLYNEURO|DM_AMYOTROPHY|DM_AUTONOMIC						E1[0-4]4	2505	25005					E1[0-4]4	2505	25005																				DF2
DM_RETINOPATHY	Diabetic retinopathy	DM_BCKGRND_RETINA|DM_BCKGRND_RETINA_NONPROLIF|DM_RETINA_PROLIF|DM_OPHTALMOPAT_PROGRESS|DM_VITREOUS_BLEEDING|DM_NEOVASCULAR_GLAUCOMA|DM_MACULOPATHY|DM_RETINA_NOS|DM_OPTHALMIC_COMORB|DM_EYE_OPER																																			DF2
I9_HEARTFAIL	Heart failure,strict							I50|I110|I130|I132	4029B|428	42700|42710|428|7824					I50|I110|I130|I132	4029B|404|4148|428	42700|42710|428								201		YES	C03CA01|C03EB01									DF2
I9_MI	Myocardial infarction							I21|I22	410	410					I21|I22	410	410																				DF2
I9_PAD	Peripheral artery disease	I9_PERIPH						E105|E115|E125|E135|E145|I702|I739	4402|4439	25006|4402|4439					E105|E115|E125|E135|E145|I702|I739	4402|4439	25006|4402|4439																				DF2
N14_CHRONKIDNEYDIS	Chronic kidney disease	N14_DIALYSIS						N18	585	$!$					N18	585	$!$								138												DF2	N17-N19	Insufficientia renalis chronica
E4_DM2_STRICT	Type 2 diabetes, strict (exclude DM1)	E4_DM2COMA|E4_DM2KETO|E4_DM2REN|E4_DM2OPTH|E4_DM2NEU|E4_DM2PERIPH|E4_DM2NASCOMP|E4_DM2NOCOMP		!E4_DM1																								A10B									DF2
K11_OESITIS	Oesophagitis							K20	5301	5301		5301A			K20	5301	5301		5301A																		DF2	K00-K14	Oesophagitis
Description of fields
Variable	Description	Coding/note
NAME	NAME of the endpoint
PRE_CONDITIONS	CONDITIONS to be applier per register entry
CONDITIONS	CONDITIONS to be applied per person
OUTPAT_ICD	Outpatient visit: ICD and other codes	ICD-10, ICPC-2
HD_MAINONLY	HDR: Only main entry used
HD_ICD_10_ATC	HDR: ATC codes for adverse effects of drugs	ATC codes
HD_ICD_10	HDR: ICD-10 codes	ICD-10 (Finnish version)
HD_ICD_9	HDR: ICD-9 codes	ICD-9 (Finnish version)
HD_ICD_8	HDR: ICD-8 codes	ICD-8 (Finnish version)
HD_ICD_10_EXCL	HDR: ICD-10 codes to exclude	ICD-10 (Finnish version)
HD_ICD_9_EXCL	HDR: ICD-9 codes to exclude	ICD-9 (Finnish version)
HD_ICD_8_EXCL	HDR: ICD-8 codes to exclude	ICD-8 (Finnish version)
COD_MAINONLY	Causes of deaths.: Only main entry used
COD_ICD_10	C.O.D.: ICD-10 codes	ICD-10 (Finnish version)
COD_ICD_9	C.O.D.: ICD-9 codes	ICD-9 (Finnish version)
COD_ICD_8	C.O.D.: ICD-8 codes	ICD-8 (Finnish version)
COD_ICD_10_EXCL	C.O.D.: ICD-10 codes to exclude	ICD-10 (Finnish version)
COD_ICD_9_EXCL	C.O.D.: ICD-9 codes to exclude	ICD-9 (Finnish version)
COD_ICD_8_EXCL	C.O.D.: ICD-8 codes to exclude	ICD-8 (Finnish version)
OPER_NOM	Operations: NOMESCO codes	NOMESCO
OPER_HL	Operations: FINNISH HOSPITAL LEAGUE codes	Finnish hospital league (Suomen Sairaalaliitto)
OPER_HP1	Operations: HEART PATIENT codes V1	Operations in HDR, specific coding
OPER_HP2	Operations: HEART PATIENT codes V2	Operations in HDR, specific coding
KELA_REIMB	Reimbursements: KELA codes	KELA reimbursement codes, compulsory
KELA_REIMB_ICD	Reimbursements: ICD codes	ICD-10 (Finnish version), this coding might be given in addition
KELA_ATC_NEEDOTHER	Mecine purchases: ATC; other reg. data required
KELA_ATC	Medicine purchases: ATC codes	ATC codes
KELA_VNRO_NEEDOTHER	Mecine purchases: VNRO; other reg. data required
KELA_VNRO	Medicine purchases: VNRO codes
CANC_TOPO	Cancer reg: TOPOGRAPHY codes	ICD-O-3 topography, compulsory
CANC_TOPO_EXCL	Cancer reg: TOPOGRAPHY codes to exclude	ICD-O-3 topography
CANC_MORPH	Cancer reg: MORPHOLOGY codes	ICD-O-3 morphology
CANC_MORPH_EXCL	Cancer reg: MORPHOLOGY codes to exclude	ICD-O-3 morphology
CANC_BEHAV	Cancer reg: bahaviour codes
Special
version	FINNGEN endpoints datafreeze version where this definition was first used
PARENT		Parent code in ICD10 hierarchy, not everything coded yet, nor checked
Latin		Disease name in Latin
